# Supplementary material for: Integrated Plasma and Tumor Proteomics of Nasopharyngeal Carcinoma in a Moroccan Cohort
Source: Int J Mol Sci. 2025 Jun 16;26(12):5771. doi: 10.3390/ijms26125771 (PMC12192878; doi:10.3390/ijms26125771)
Supplement: Supplementary file 1 [file ijms-26-05771-s001.zip]

Archive with 7 entries (7 files):
- Supplementary file S1_diagnosticability.pdf
- Supplementary file S2_prognostic_significance.pdf
- Supplementary file S3_Data quality metrics.pdf
- TableS1_identifiedproteins_LFQintensities.csv
- TableS2_peptides.csv
- TableS3_msms_PSMs.csv
- TableS4_DEPs_list_NPCvsControls.xlsx
