# Supplementary material for: Integrated Plasma and Tumor Proteomics of Nasopharyngeal Carcinoma in a Moroccan Cohort
Source: Int J Mol Sci. 2025 Jun 16;26(12):5771. doi: 10.3390/ijms26125771 (PMC12192878; doi:10.3390/ijms26125771)
Supplement: Supplementary file 1 [file ijms-26-05771-s001.zip › TableS1_identifiedproteins_LFQintensities.csv]

Protein IDs	Majority protein IDs	Peptide counts (all)	Peptide counts (razor+unique)	Peptide counts (unique)	Fasta headers	Number of proteins	Peptides	Razor + unique peptides	Unique peptides	Peptides 1	Peptides 10	Peptides 2	Peptides 3	Peptides 5	Peptides 6	Peptides 7	Peptides 8	Peptides 9	Peptides T1	Peptides T10	Peptides T11	Peptides T12	Peptides T13	Peptides T14	Peptides T15	Peptides T2	Peptides T3	Peptides T4	Peptides T5	Peptides T6	Peptides T7	Peptides T8	Peptides T9	Razor + unique peptides 1	Razor + unique peptides 10	Razor + unique peptides 2	Razor + unique peptides 3	Razor + unique peptides 5	Razor + unique peptides 6	Razor + unique peptides 7	Razor + unique peptides 8	Razor + unique peptides 9	Razor + unique peptides T1	Razor + unique peptides T10	Razor + unique peptides T11	Razor + unique peptides T12	Razor + unique peptides T13	Razor + unique peptides T14	Razor + unique peptides T15
sp|A0A075B6H9|LV469_HUMAN	sp|A0A075B6H9|LV469_HUMAN	1	1	1	sp|A0A075B6H9|LV469_HUMAN Immunoglobulin lambda variable 4-69 OS=Homo sapiens OX=9606 GN=IGLV4-69 PE=1 SV=1	1	1	1	1	0	0	0	0	1	0	0	0	0	1	0	0	0	0	0	0	0	0	0	0	0	1	0	0	0	0	0	0	1	0	0	0	0	1	0	0	0	0	0	0
sp|A0A075B6I0|LV861_HUMAN	sp|A0A075B6I0|LV861_HUMAN	1	1	1	sp|A0A075B6I0|LV861_HUMAN Immunoglobulin lambda variable 8-61 OS=Homo sapiens OX=9606 GN=IGLV8-61 PE=3 SV=7	1	1	1	1	0	0	0	0	0	0	0	1	0	0	0	0	1	0	0	0	0	0	1	1	1	1	1	1	0	0	0	0	0	0	0	1	0	0	0	0	1	0	0	0
sp|A0A075B6I4|LVX54_HUMAN	sp|A0A075B6I4|LVX54_HUMAN	1	1	1	sp|A0A075B6I4|LVX54_HUMAN Immunoglobulin lambda variable 10-54 OS=Homo sapiens OX=9606 GN=IGLV10-54 PE=3 SV=1	1	1	1	1	1	0	0	1	0	1	1	1	1	1	1	0	0	0	0	1	0	0	0	0	0	0	0	0	1	0	0	1	0	1	1	1	1	1	1	0	0	0	0	1
sp|P04211|LV743_HUMAN;sp|A0A075B6I9|LV746_HUMAN	sp|P04211|LV743_HUMAN;sp|A0A075B6I9|LV746_HUMAN	2;2	2;2	2;2	sp|P04211|LV743_HUMAN Immunoglobulin lambda variable 7-43 OS=Homo sapiens OX=9606 GN=IGLV7-43 PE=3 SV=2;sp|A0A075B6I9|LV746_HUMAN Immunoglobulin lambda variable 7-46 OS=Homo sapiens OX=9606 GN=IGLV7-46 PE=3 SV=4	2	2	2	2	1	0	1	0	0	0	1	0	0	0	0	1	0	1	0	0	0	1	1	1	0	0	1	0	1	0	1	0	0	0	1	0	0	0	0	1	0	1	0	0
sp|A0A075B6J9|LV218_HUMAN	sp|A0A075B6J9|LV218_HUMAN	1	1	1	sp|A0A075B6J9|LV218_HUMAN Immunoglobulin lambda variable 2-18 OS=Homo sapiens OX=9606 GN=IGLV2-18 PE=3 SV=2	1	1	1	1	0	0	0	0	1	1	1	1	0	1	0	1	1	0	1	0	1	1	0	1	1	1	1	0	0	0	0	0	1	1	1	1	0	1	0	1	1	0	1	0
sp|A0A075B6K2|LV312_HUMAN	sp|A0A075B6K2|LV312_HUMAN	2	1	1	sp|A0A075B6K2|LV312_HUMAN Immunoglobulin lambda variable 3-12 OS=Homo sapiens OX=9606 GN=IGLV3-12 PE=3 SV=2	1	2	1	1	0	1	1	1	1	2	1	1	1	0	2	1	1	1	1	1	0	0	0	0	0	1	2	1	0	0	0	0	0	1	0	0	0	0	1	0	0	0	0	1
sp|A0A075B6K4|LV310_HUMAN	sp|A0A075B6K4|LV310_HUMAN	4	4	1	sp|A0A075B6K4|LV310_HUMAN Immunoglobulin lambda variable 3-10 OS=Homo sapiens OX=9606 GN=IGLV3-10 PE=3 SV=2	1	4	4	1	0	0	2	2	1	0	0	1	2	2	2	2	3	0	1	0	0	1	1	1	1	1	2	2	0	0	2	2	1	0	0	1	2	2	2	2	3	0	1	0
sp|A0A075B6Q5|HV364_HUMAN	sp|A0A075B6Q5|HV364_HUMAN	1	1	1	sp|A0A075B6Q5|HV364_HUMAN Immunoglobulin heavy variable 3-64 OS=Homo sapiens OX=9606 GN=IGHV3-64 PE=3 SV=1	1	1	1	1	0	0	0	0	0	0	1	0	0	1	1	1	1	0	0	1	0	0	0	1	1	1	1	1	0	0	0	0	0	0	1	0	0	1	1	1	1	0	0	1
sp|A0A0C4DH68|KV224_HUMAN;sp|A0A075B6R9|KVD24_HUMAN	sp|A0A0C4DH68|KV224_HUMAN;sp|A0A075B6R9|KVD24_HUMAN	2;2	2;2	2;2	sp|A0A0C4DH68|KV224_HUMAN Immunoglobulin kappa variable 2-24 OS=Homo sapiens OX=9606 GN=IGKV2-24 PE=3 SV=1;sp|A0A075B6R9|KVD24_HUMAN Probable non-functional immunoglobulin kappa variable 2D-24 OS=Homo sapiens OX=9606 GN=IGKV2D-24 PE=1 SV=1	2	2	2	2	1	2	2	2	1	2	2	2	2	2	2	2	2	2	2	0	2	2	2	2	2	2	2	1	1	2	2	2	1	2	2	2	2	2	2	2	2	2	2	0
sp|A0A075B6S5|KV127_HUMAN	sp|A0A075B6S5|KV127_HUMAN	2	1	1	sp|A0A075B6S5|KV127_HUMAN Immunoglobulin kappa variable 1-27 OS=Homo sapiens OX=9606 GN=IGKV1-27 PE=3 SV=1	1	2	1	1	2	1	2	1	2	1	2	2	2	2	1	1	1	1	1	1	2	2	2	1	2	2	2	2	1	0	1	0	1	0	1	1	1	1	0	0	0	0	0	0
sp|P06310|KV230_HUMAN;sp|A0A075B6S6|KVD30_HUMAN	sp|P06310|KV230_HUMAN;sp|A0A075B6S6|KVD30_HUMAN	2;2	2;2	1;1	sp|P06310|KV230_HUMAN Immunoglobulin kappa variable 2-30 OS=Homo sapiens OX=9606 GN=IGKV2-30 PE=3 SV=2;sp|A0A075B6S6|KVD30_HUMAN Immunoglobulin kappa variable 2D-30 OS=Homo sapiens OX=9606 GN=IGKV2D-30 PE=3 SV=1	2	2	2	1	1	1	1	2	2	2	2	2	2	2	2	2	2	2	2	2	2	2	2	2	2	1	2	2	1	1	1	2	2	2	2	2	2	2	2	2	2	2	2	2
sp|P04433|KV311_HUMAN;sp|A0A0A0MRZ8|KVD11_HUMAN	sp|P04433|KV311_HUMAN;sp|A0A0A0MRZ8|KVD11_HUMAN	3;3	3;3	3;3	sp|P04433|KV311_HUMAN Immunoglobulin kappa variable 3-11 OS=Homo sapiens OX=9606 GN=IGKV3-11 PE=1 SV=1;sp|A0A0A0MRZ8|KVD11_HUMAN Immunoglobulin kappa variable 3D-11 OS=Homo sapiens OX=9606 GN=IGKV3D-11 PE=3 SV=6	2	3	3	3	2	2	2	2	2	2	2	2	2	3	3	3	2	2	2	2	2	2	2	2	2	2	2	2	2	2	2	2	2	2	2	2	2	3	3	3	2	2	2	2
sp|A0A0A0MS15|HV349_HUMAN	sp|A0A0A0MS15|HV349_HUMAN	4	4	3	sp|A0A0A0MS15|HV349_HUMAN Immunoglobulin heavy variable 3-49 OS=Homo sapiens OX=9606 GN=IGHV3-49 PE=3 SV=1	1	4	4	3	1	1	1	1	1	1	1	2	1	1	2	1	2	1	0	1	1	1	3	2	2	1	0	1	1	1	1	1	1	1	1	2	1	1	2	1	2	1	0	1
sp|A0A0A0MT36|KVD21_HUMAN;sp|A0A0C4DH26|KVD41_HUMAN	sp|A0A0A0MT36|KVD21_HUMAN	3;1	3;1	1;1	sp|A0A0A0MT36|KVD21_HUMAN Immunoglobulin kappa variable 6D-21 OS=Homo sapiens OX=9606 GN=IGKV6D-21 PE=3 SV=1	2	3	3	1	0	0	1	0	0	0	1	0	0	0	1	1	0	0	0	0	0	2	1	1	0	2	0	1	0	0	1	0	0	0	1	0	0	0	1	1	0	0	0	0
sp|A0A0B4J1V0|HV315_HUMAN	sp|A0A0B4J1V0|HV315_HUMAN	2	1	1	sp|A0A0B4J1V0|HV315_HUMAN Immunoglobulin heavy variable 3-15 OS=Homo sapiens OX=9606 GN=IGHV3-15 PE=3 SV=1	1	2	1	1	2	2	1	1	2	2	1	2	1	2	2	1	1	1	2	1	1	1	1	1	1	1	1	2	1	1	0	0	1	1	0	1	0	1	1	0	0	0	1	0
sp|A0A0B4J1V2|HV226_HUMAN	sp|A0A0B4J1V2|HV226_HUMAN	1	1	1	sp|A0A0B4J1V2|HV226_HUMAN Immunoglobulin heavy variable 2-26 OS=Homo sapiens OX=9606 GN=IGHV2-26 PE=3 SV=1	1	1	1	1	1	0	0	0	1	0	0	1	0	0	0	1	0	0	0	0	0	1	1	1	1	1	0	1	1	0	0	0	1	0	0	1	0	0	0	1	0	0	0	0
sp|A0A0B4J1X5|HV374_HUMAN;tr|A0A075B7E8|A0A075B7E8_HUMAN	sp|A0A0B4J1X5|HV374_HUMAN;tr|A0A075B7E8|A0A075B7E8_HUMAN	4;3	3;2	2;2	sp|A0A0B4J1X5|HV374_HUMAN Immunoglobulin heavy variable 3-74 OS=Homo sapiens OX=9606 GN=IGHV3-74 PE=3 SV=1;tr|A0A075B7E8|A0A075B7E8_HUMAN Immunoglobulin heavy variable 3/OR16-13 (non-functional) (Fragment) OS=Homo sapiens OX=9606 GN=IGHV3OR16-13 PE=1 SV=1	2	4	3	2	1	2	3	2	0	2	1	2	1	1	2	2	4	2	1	2	2	3	3	2	3	4	4	1	1	2	3	1	0	2	1	2	1	1	2	1	3	2	1	2
sp|A0A0B4J1X8|HV343_HUMAN	sp|A0A0B4J1X8|HV343_HUMAN	3	2	2	sp|A0A0B4J1X8|HV343_HUMAN Immunoglobulin heavy variable 3-43 OS=Homo sapiens OX=9606 GN=IGHV3-43 PE=3 SV=1	1	3	2	2	0	0	0	0	0	0	1	0	0	0	0	0	0	1	0	0	0	0	0	2	1	1	1	0	0	0	0	0	0	0	1	0	0	0	0	0	0	0	0	0
sp|P0DP09|KV113_HUMAN;sp|A0A0B4J2D9|KVD13_HUMAN	sp|P0DP09|KV113_HUMAN;sp|A0A0B4J2D9|KVD13_HUMAN	1;1	1;1	1;1	sp|P0DP09|KV113_HUMAN Immunoglobulin kappa variable 1-13 OS=Homo sapiens OX=9606 GN=IGKV1-13 PE=3 SV=1;sp|A0A0B4J2D9|KVD13_HUMAN Immunoglobulin kappa variable 1D-13 OS=Homo sapiens OX=9606 GN=IGKV1D-13 PE=3 SV=1	2	1	1	1	0	0	0	0	0	1	0	0	0	0	1	0	0	0	0	0	0	0	1	0	1	1	1	0	0	0	0	0	0	1	0	0	0	0	1	0	0	0	0	0
sp|A0A0C4DH31|HV118_HUMAN;sp|P23083|HV102_HUMAN	sp|A0A0C4DH31|HV118_HUMAN	3;1	3;1	3;1	sp|A0A0C4DH31|HV118_HUMAN Immunoglobulin heavy variable 1-18 OS=Homo sapiens OX=9606 GN=IGHV1-18 PE=3 SV=1	2	3	3	3	0	2	1	1	1	0	1	3	2	0	0	2	2	2	1	2	2	3	2	2	2	3	1	2	0	2	1	1	1	0	1	3	2	0	0	2	2	2	1	2
sp|A0A0C4DH33|HV124_HUMAN	sp|A0A0C4DH33|HV124_HUMAN	2	2	2	sp|A0A0C4DH33|HV124_HUMAN Immunoglobulin heavy variable 1-24 OS=Homo sapiens OX=9606 GN=IGHV1-24 PE=3 SV=1	1	2	2	2	0	0	0	0	0	0	0	0	0	0	0	0	0	2	0	0	0	0	0	0	0	0	1	0	0	0	0	0	0	0	0	0	0	0	0	0	0	2	0	0
sp|A0A0C4DH34|HV428_HUMAN	sp|A0A0C4DH34|HV428_HUMAN	2	1	1	sp|A0A0C4DH34|HV428_HUMAN Immunoglobulin heavy variable 4-28 OS=Homo sapiens OX=9606 GN=IGHV4-28 PE=3 SV=1	1	2	1	1	1	1	0	1	0	0	0	1	1	1	1	1	1	1	0	0	1	1	1	1	2	1	1	1	1	1	0	1	0	0	0	1	1	1	1	1	1	1	0	0
sp|A0A0C4DH35|HV335_HUMAN	sp|A0A0C4DH35|HV335_HUMAN	1	1	1	sp|A0A0C4DH35|HV335_HUMAN Probable non-functional immunoglobulin heavy variable 3-35 OS=Homo sapiens OX=9606 GN=IGHV3-35 PE=1 SV=1	1	1	1	1	1	1	1	1	1	0	1	1	0	1	1	1	1	1	1	1	1	1	1	1	1	1	0	1	1	1	1	1	1	0	1	1	0	1	1	1	1	1	1	1
sp|A0A0C4DH36|HV338_HUMAN	sp|A0A0C4DH36|HV338_HUMAN	1	1	1	sp|A0A0C4DH36|HV338_HUMAN Probable non-functional immunoglobulin heavy variable 3-38 OS=Homo sapiens OX=9606 GN=IGHV3-38 PE=1 SV=1	1	1	1	1	0	0	1	1	0	0	0	0	0	0	0	1	1	1	0	0	0	1	0	0	1	1	1	0	0	0	1	1	0	0	0	0	0	0	0	1	1	1	0	0
sp|A0A0C4DH38|HV551_HUMAN;sp|A0A0J9YXX1|HV5X1_HUMAN	sp|A0A0C4DH38|HV551_HUMAN	5;2	5;2	5;2	sp|A0A0C4DH38|HV551_HUMAN Immunoglobulin heavy variable 5-51 OS=Homo sapiens OX=9606 GN=IGHV5-51 PE=3 SV=1	2	5	5	5	3	1	3	3	3	3	3	3	1	3	4	2	4	3	4	3	2	4	3	3	2	3	3	2	3	1	3	3	3	3	3	3	1	3	4	2	4	3	4	3
sp|A0A0C4DH39|HV158_HUMAN	sp|A0A0C4DH39|HV158_HUMAN	2	2	2	sp|A0A0C4DH39|HV158_HUMAN Immunoglobulin heavy variable 1-58 OS=Homo sapiens OX=9606 GN=IGHV1-58 PE=3 SV=1	1	2	2	2	0	0	0	0	0	0	0	0	0	0	0	0	0	1	0	0	1	0	0	0	0	0	0	0	0	0	0	0	0	0	0	0	0	0	0	0	0	1	0	0
sp|P01825|HV459_HUMAN;sp|A0A0C4DH41|HV461_HUMAN;sp|P0DP06|HVD34_HUMAN;tr|A0A087WW49|A0A087WW49_HUMAN;sp|P0DP07|HV431_HUMAN;tr|A0A0J9YWU9|A0A0J9YWU9_HUMAN;tr|A0A075B7B6|A0A075B7B6_HUMAN;sp|A0A087WSY4|HV432_HUMAN	sp|P01825|HV459_HUMAN;sp|A0A0C4DH41|HV461_HUMAN;sp|P0DP06|HVD34_HUMAN;tr|A0A087WW49|A0A087WW49_HUMAN;sp|P0DP07|HV431_HUMAN	4;4;3;2;2;1;1;1	4;4;3;2;2;1;1;1	1;1;0;0;0;0;0;0	sp|P01825|HV459_HUMAN Immunoglobulin heavy variable 4-59 OS=Homo sapiens OX=9606 GN=IGHV4-59 PE=1 SV=2;sp|A0A0C4DH41|HV461_HUMAN Immunoglobulin heavy variable 4-61 OS=Homo sapiens OX=9606 GN=IGHV4-61 PE=1 SV=1;sp|P0DP06|HVD34_HUMAN Immunoglobulin heavy var	8	4	4	1	2	2	1	2	2	1	2	2	2	2	3	2	2	1	2	2	2	2	2	2	3	3	2	2	2	2	1	2	2	1	2	2	2	2	3	2	2	1	2	2
sp|P01767|HV353_HUMAN;sp|A0A0C4DH42|HV366_HUMAN	sp|P01767|HV353_HUMAN;sp|A0A0C4DH42|HV366_HUMAN	3;3	1;1	1;1	sp|P01767|HV353_HUMAN Immunoglobulin heavy variable 3-53 OS=Homo sapiens OX=9606 GN=IGHV3-53 PE=1 SV=2;sp|A0A0C4DH42|HV366_HUMAN Immunoglobulin heavy variable 3-66 OS=Homo sapiens OX=9606 GN=IGHV3-66 PE=3 SV=1	2	3	1	1	1	1	1	2	0	1	1	1	1	1	1	2	2	2	1	1	1	2	2	2	2	2	2	1	0	0	0	0	0	0	0	0	0	0	0	0	0	1	0	0
sp|A0A0C4DH67|KV108_HUMAN;sp|A0A0C4DH69|KV109_HUMAN	sp|A0A0C4DH67|KV108_HUMAN;sp|A0A0C4DH69|KV109_HUMAN	3;2	3;2	2;1	sp|A0A0C4DH67|KV108_HUMAN Immunoglobulin kappa variable 1-8 OS=Homo sapiens OX=9606 GN=IGKV1-8 PE=3 SV=1;sp|A0A0C4DH69|KV109_HUMAN Immunoglobulin kappa variable 1-9 OS=Homo sapiens OX=9606 GN=IGKV1-9 PE=3 SV=1	2	3	3	2	1	2	2	1	1	3	2	2	1	2	1	1	2	2	1	1	2	2	1	1	2	2	2	1	1	2	2	1	1	3	2	2	1	2	1	1	2	2	1	1
sp|P01611|KVD12_HUMAN;sp|A0A0C4DH73|KV112_HUMAN	sp|P01611|KVD12_HUMAN;sp|A0A0C4DH73|KV112_HUMAN	2;2	2;2	0;0	sp|P01611|KVD12_HUMAN Immunoglobulin kappa variable 1D-12 OS=Homo sapiens OX=9606 GN=IGKV1D-12 PE=1 SV=2;sp|A0A0C4DH73|KV112_HUMAN Immunoglobulin kappa variable 1-12 OS=Homo sapiens OX=9606 GN=IGKV1-12 PE=3 SV=1	2	2	2	0	1	1	2	1	1	1	2	2	2	2	1	1	2	1	1	1	2	1	1	2	2	2	2	2	1	1	2	1	1	1	2	2	2	2	1	1	2	1	1	1
sp|A0A0U1RRL7|MMPOS_HUMAN	sp|A0A0U1RRL7|MMPOS_HUMAN	1	1	1	sp|A0A0U1RRL7|MMPOS_HUMAN Protein MMP24OS OS=Homo sapiens OX=9606 GN=MMP24OS PE=1 SV=1	1	1	1	1	0	0	0	0	0	0	0	0	0	0	0	0	0	1	1	0	0	0	0	0	0	0	0	0	0	0	0	0	0	0	0	0	0	0	0	0	0	1	1	0
sp|B9A064|IGLL5_HUMAN;tr|A0A0B4J231|A0A0B4J231_HUMAN;tr|A0A5H1ZRQ4|A0A5H1ZRQ4_HUMAN;sp|P0CG04|IGLC1_HUMAN	sp|B9A064|IGLL5_HUMAN;tr|A0A0B4J231|A0A0B4J231_HUMAN;tr|A0A5H1ZRQ4|A0A5H1ZRQ4_HUMAN;sp|P0CG04|IGLC1_HUMAN	7;7;6;6	2;2;1;1	2;2;1;1	sp|B9A064|IGLL5_HUMAN Immunoglobulin lambda-like polypeptide 5 OS=Homo sapiens OX=9606 GN=IGLL5 PE=2 SV=2;tr|A0A0B4J231|A0A0B4J231_HUMAN Immunoglobulin lambda-like polypeptide 5 OS=Homo sapiens OX=9606 GN=IGLL5 PE=1 SV=1;tr|A0A5H1ZRQ4|A0A5H1ZRQ4_HUMAN Immu	4	7	2	2	5	5	6	6	5	5	5	5	6	6	6	6	5	5	6	6	5	5	7	6	6	6	6	5	2	2	2	2	2	2	2	2	2	2	2	2	2	2	2	2
sp|O00187|MASP2_HUMAN	sp|O00187|MASP2_HUMAN	3	3	3	sp|O00187|MASP2_HUMAN Mannan-binding lectin serine protease 2 OS=Homo sapiens OX=9606 GN=MASP2 PE=1 SV=4	1	3	3	3	1	1	2	2	1	1	2	2	1	1	1	2	3	1	1	2	1	1	0	0	1	1	2	2	1	1	2	2	1	1	2	2	1	1	1	2	3	1	1	2
tr|A0A087X0M8|A0A087X0M8_HUMAN;sp|O00533|NCHL1_HUMAN;tr|C9J905|C9J905_HUMAN;tr|C9JH37|C9JH37_HUMAN;tr|C9JW79|C9JW79_HUMAN;tr|C9JEY3|C9JEY3_HUMAN;tr|H7C0J0|H7C0J0_HUMAN	tr|A0A087X0M8|A0A087X0M8_HUMAN;sp|O00533|NCHL1_HUMAN	7;7;3;2;2;1;1	7;7;3;2;2;1;1	7;7;3;2;2;1;1	tr|A0A087X0M8|A0A087X0M8_HUMAN Neural cell adhesion molecule L1-like protein OS=Homo sapiens OX=9606 GN=CHL1 PE=1 SV=1;sp|O00533|NCHL1_HUMAN Neural cell adhesion molecule L1-like protein OS=Homo sapiens OX=9606 GN=CHL1 PE=1 SV=4	7	7	7	7	1	0	0	0	2	1	0	0	1	1	1	0	5	5	1	0	0	0	0	0	1	1	1	0	1	0	0	0	2	1	0	0	1	1	1	0	5	5	1	0
sp|O14791|APOL1_HUMAN;tr|B1AH96|B1AH96_HUMAN;tr|B1AH94|B1AH94_HUMAN;tr|B1AH95|B1AH95_HUMAN;tr|F8WCH3|F8WCH3_HUMAN	sp|O14791|APOL1_HUMAN	12;4;3;1;1	12;4;3;1;1	12;4;3;1;1	sp|O14791|APOL1_HUMAN Apolipoprotein L1 OS=Homo sapiens OX=9606 GN=APOL1 PE=1 SV=5	5	12	12	12	7	9	5	7	7	7	5	9	6	9	5	4	11	7	9	10	4	7	4	8	6	7	4	5	7	9	5	7	7	7	5	9	6	9	5	4	11	7	9	10
sp|O43866|CD5L_HUMAN	sp|O43866|CD5L_HUMAN	15	15	15	sp|O43866|CD5L_HUMAN CD5 antigen-like OS=Homo sapiens OX=9606 GN=CD5L PE=1 SV=1	1	15	15	15	11	6	10	9	9	7	8	8	3	10	7	11	14	12	9	7	13	12	14	12	14	14	9	12	11	6	10	9	9	7	8	8	3	10	7	11	14	12	9	7
tr|A0A087WZR4|A0A087WZR4_HUMAN;tr|H0Y4U3|H0Y4U3_HUMAN;tr|A0A3B3ISU3|A0A3B3ISU3_HUMAN;sp|O75015|FCG3B_HUMAN;tr|E9PNY5|E9PNY5_HUMAN;tr|A0A087WU90|A0A087WU90_HUMAN	tr|A0A087WZR4|A0A087WZR4_HUMAN;tr|H0Y4U3|H0Y4U3_HUMAN;tr|A0A3B3ISU3|A0A3B3ISU3_HUMAN;sp|O75015|FCG3B_HUMAN;tr|E9PNY5|E9PNY5_HUMAN;tr|A0A087WU90|A0A087WU90_HUMAN	2;2;2;2;1;1	2;2;2;2;1;1	2;2;2;2;1;1	tr|A0A087WZR4|A0A087WZR4_HUMAN Low affinity immunoglobulin gamma Fc region receptor III-B OS=Homo sapiens OX=9606 GN=FCGR3B PE=1 SV=1;tr|H0Y4U3|H0Y4U3_HUMAN Low affinity immunoglobulin gamma Fc region receptor III-B OS=Homo sapiens OX=9606 GN=FCGR3B PE=1 S	6	2	2	2	1	0	1	0	1	0	0	1	1	1	1	1	1	2	0	1	1	0	1	1	2	1	1	1	1	0	1	0	1	0	0	1	1	1	1	1	1	2	0	1
tr|K4DIA0|K4DIA0_HUMAN;sp|O75144|ICOSL_HUMAN;tr|A0A087X1L8|A0A087X1L8_HUMAN	tr|K4DIA0|K4DIA0_HUMAN;sp|O75144|ICOSL_HUMAN;tr|A0A087X1L8|A0A087X1L8_HUMAN	2;2;1	2;2;1	2;2;1	tr|K4DIA0|K4DIA0_HUMAN ICOS ligand OS=Homo sapiens OX=9606 GN=ICOSLG PE=1 SV=1;sp|O75144|ICOSL_HUMAN ICOS ligand OS=Homo sapiens OX=9606 GN=ICOSLG PE=1 SV=2;tr|A0A087X1L8|A0A087X1L8_HUMAN Ig-like domain-containing protein OS=Homo sapiens OX=9606 GN=LOC1027	3	2	2	2	1	0	0	0	0	0	0	1	0	1	0	0	1	1	0	0	0	0	0	1	1	0	0	0	1	0	0	0	0	0	0	1	0	1	0	0	1	1	0	0
tr|H0YM23|H0YM23_HUMAN;sp|O75179|ANR17_HUMAN;tr|H7C2F5|H7C2F5_HUMAN;tr|H3BLS9|H3BLS9_HUMAN;tr|A0A1W2PQ15|A0A1W2PQ15_HUMAN	tr|H0YM23|H0YM23_HUMAN;sp|O75179|ANR17_HUMAN	3;3;1;1;1	3;3;1;1;1	2;2;0;0;0	tr|H0YM23|H0YM23_HUMAN Ankyrin repeat domain-containing protein 17 (Fragment) OS=Homo sapiens OX=9606 GN=ANKRD17 PE=1 SV=1;sp|O75179|ANR17_HUMAN Ankyrin repeat domain-containing protein 17 OS=Homo sapiens OX=9606 GN=ANKRD17 PE=1 SV=3	5	3	3	2	0	0	0	0	1	0	1	0	0	0	0	0	0	0	1	0	1	0	0	0	0	0	0	0	0	0	0	0	1	0	1	0	0	0	0	0	0	0	1	0
tr|A0A7P0TAB0|A0A7P0TAB0_HUMAN;sp|O75460|ERN1_HUMAN	tr|A0A7P0TAB0|A0A7P0TAB0_HUMAN;sp|O75460|ERN1_HUMAN	2;2	2;2	2;2	tr|A0A7P0TAB0|A0A7P0TAB0_HUMAN Serine/threonine-protein kinase/endoribonuclease IRE1 OS=Homo sapiens OX=9606 GN=ERN1 PE=1 SV=1;sp|O75460|ERN1_HUMAN Serine/threonine-protein kinase/endoribonuclease IRE1 OS=Homo sapiens OX=9606 GN=ERN1 PE=1 SV=2	2	2	2	2	1	1	0	2	1	1	1	0	0	1	0	0	0	1	0	1	0	2	1	1	1	1	1	0	1	1	0	2	1	1	1	0	0	1	0	0	0	1	0	1
tr|H7C3U4|H7C3U4_HUMAN;tr|A0A804HJ25|A0A804HJ25_HUMAN;sp|O75592|MYCB2_HUMAN;tr|A0A804HIR9|A0A804HIR9_HUMAN;tr|A0A499FJI4|A0A499FJI4_HUMAN;tr|A0A804HKQ1|A0A804HKQ1_HUMAN;tr|A0A804HL12|A0A804HL12_HUMAN	tr|H7C3U4|H7C3U4_HUMAN;tr|A0A804HJ25|A0A804HJ25_HUMAN;sp|O75592|MYCB2_HUMAN;tr|A0A804HIR9|A0A804HIR9_HUMAN;tr|A0A499FJI4|A0A499FJI4_HUMAN;tr|A0A804HKQ1|A0A804HKQ1_HUMAN;tr|A0A804HL12|A0A804HL12_HUMAN	2;2;2;2;2;2;2	2;2;2;2;2;2;2	2;2;2;2;2;2;2	tr|H7C3U4|H7C3U4_HUMAN E3 ubiquitin-protein ligase MYCBP2 (Fragment) OS=Homo sapiens OX=9606 GN=MYCBP2 PE=1 SV=1;tr|A0A804HJ25|A0A804HJ25_HUMAN RCR-type E3 ubiquitin transferase OS=Homo sapiens OX=9606 GN=MYCBP2 PE=1 SV=1;sp|O75592|MYCB2_HUMAN E3 ubiquitin	7	2	2	2	1	1	1	1	1	2	1	1	1	1	1	1	1	1	1	1	1	1	1	1	1	1	1	1	1	1	1	1	1	2	1	1	1	1	1	1	1	1	1	1
sp|O75636|FCN3_HUMAN	sp|O75636|FCN3_HUMAN	12	12	12	sp|O75636|FCN3_HUMAN Ficolin-3 OS=Homo sapiens OX=9606 GN=FCN3 PE=1 SV=2	1	12	12	12	9	8	9	9	9	9	8	9	8	6	6	4	9	11	10	9	8	8	6	5	9	8	7	6	9	8	9	9	9	9	8	9	8	6	6	4	9	11	10	9
sp|O75882|ATRN_HUMAN	sp|O75882|ATRN_HUMAN	30	30	30	sp|O75882|ATRN_HUMAN Attractin OS=Homo sapiens OX=9606 GN=ATRN PE=1 SV=2	1	30	30	30	18	10	18	17	14	10	8	12	11	18	10	10	17	21	14	19	15	15	13	17	12	14	14	14	18	10	18	17	14	10	8	12	11	18	10	10	17	21	14	19
sp|O95025|SEM3D_HUMAN	sp|O95025|SEM3D_HUMAN	1	1	1	sp|O95025|SEM3D_HUMAN Semaphorin-3D OS=Homo sapiens OX=9606 GN=SEMA3D PE=2 SV=2	1	1	1	1	1	0	0	1	1	0	0	1	0	1	0	0	1	1	1	0	0	0	1	1	1	1	0	0	1	0	0	1	1	0	0	1	0	1	0	0	1	1	1	0
sp|O95445|APOM_HUMAN;tr|Q5SRP5|Q5SRP5_HUMAN	sp|O95445|APOM_HUMAN;tr|Q5SRP5|Q5SRP5_HUMAN	8;4	8;4	8;4	sp|O95445|APOM_HUMAN Apolipoprotein M OS=Homo sapiens OX=9606 GN=APOM PE=1 SV=2;tr|Q5SRP5|Q5SRP5_HUMAN Apolipoprotein M OS=Homo sapiens OX=9606 GN=APOM PE=1 SV=1	2	8	8	8	6	5	5	6	6	5	5	6	5	5	6	6	6	6	4	6	6	5	7	7	6	6	5	6	6	5	5	6	6	5	5	6	5	5	6	6	6	6	4	6
sp|O95497|VNN1_HUMAN	sp|O95497|VNN1_HUMAN	3	3	3	sp|O95497|VNN1_HUMAN Pantetheinase OS=Homo sapiens OX=9606 GN=VNN1 PE=1 SV=2	1	3	3	3	1	0	1	0	0	0	0	0	0	0	0	0	0	1	1	0	1	0	0	1	1	0	0	0	1	0	1	0	0	0	0	0	0	0	0	0	0	1	1	0
tr|B9ZVN9|B9ZVN9_HUMAN;sp|O95602|RPA1_HUMAN	tr|B9ZVN9|B9ZVN9_HUMAN;sp|O95602|RPA1_HUMAN	2;2	2;2	2;2	tr|B9ZVN9|B9ZVN9_HUMAN DNA-directed RNA polymerase subunit OS=Homo sapiens OX=9606 GN=POLR1A PE=1 SV=1;sp|O95602|RPA1_HUMAN DNA-directed RNA polymerase I subunit RPA1 OS=Homo sapiens OX=9606 GN=POLR1A PE=1 SV=2	2	2	2	2	1	0	0	1	1	0	0	0	0	0	0	1	0	0	1	0	1	1	0	0	0	0	1	0	1	0	0	1	1	0	0	0	0	0	0	1	0	0	1	0
sp|P00488|F13A_HUMAN;tr|Q9NQP5|Q9NQP5_HUMAN;tr|A6PVK5|A6PVK5_HUMAN;tr|H0Y796|H0Y796_HUMAN;tr|H0Y4W5|H0Y4W5_HUMAN	sp|P00488|F13A_HUMAN	20;4;4;2;1	20;4;4;2;1	20;4;4;2;1	sp|P00488|F13A_HUMAN Coagulation factor XIII A chain OS=Homo sapiens OX=9606 GN=F13A1 PE=1 SV=4	5	20	20	20	7	5	3	9	6	5	6	11	6	7	12	10	13	9	9	7	9	6	9	10	12	11	8	6	7	5	3	9	6	5	6	11	6	7	12	10	13	9	9	7
tr|G3V5M2|G3V5M2_HUMAN;sp|P00491|PNPH_HUMAN;tr|G3V393|G3V393_HUMAN;tr|G3V2H3|G3V2H3_HUMAN	tr|G3V5M2|G3V5M2_HUMAN;sp|P00491|PNPH_HUMAN;tr|G3V393|G3V393_HUMAN;tr|G3V2H3|G3V2H3_HUMAN	2;2;1;1	2;2;1;1	2;2;1;1	tr|G3V5M2|G3V5M2_HUMAN Inosine-guanosine phosphorylase (Fragment) OS=Homo sapiens OX=9606 GN=PNP PE=1 SV=1;sp|P00491|PNPH_HUMAN Purine nucleoside phosphorylase OS=Homo sapiens OX=9606 GN=PNP PE=1 SV=2;tr|G3V393|G3V393_HUMAN Inosine-guanosine phosphorylase	4	2	2	2	0	0	0	0	0	0	0	1	0	0	0	0	0	0	0	0	0	0	0	1	0	0	0	2	0	0	0	0	0	0	0	1	0	0	0	0	0	0	0	0
sp|P00738|HPT_HUMAN;tr|J3QR68|J3QR68_HUMAN;tr|H0Y300|H0Y300_HUMAN;tr|A0A0C4DGL8|A0A0C4DGL8_HUMAN;tr|J3QLC9|J3QLC9_HUMAN;tr|A0A087WU08|A0A087WU08_HUMAN;tr|H3BS21|H3BS21_HUMAN;tr|J3KRH2|J3KRH2_HUMAN;tr|J3KSV1|J3KSV1_HUMAN;tr|J3QQI8|J3QQI8_HUMAN;tr|H3BMJ7|H3BMJ7_HUMAN	sp|P00738|HPT_HUMAN;tr|J3QR68|J3QR68_HUMAN;tr|H0Y300|H0Y300_HUMAN;tr|A0A0C4DGL8|A0A0C4DGL8_HUMAN;tr|J3QLC9|J3QLC9_HUMAN;tr|A0A087WU08|A0A087WU08_HUMAN	36;34;34;32;28;22;14;9;3;3;3	36;34;34;32;28;22;14;9;3;3;3	18;16;16;14;18;13;9;5;3;3;3	sp|P00738|HPT_HUMAN Haptoglobin OS=Homo sapiens OX=9606 GN=HP PE=1 SV=1;tr|J3QR68|J3QR68_HUMAN Haptoglobin (Fragment) OS=Homo sapiens OX=9606 GN=HP PE=1 SV=1;tr|H0Y300|H0Y300_HUMAN Haptoglobin OS=Homo sapiens OX=9606 GN=HP PE=1 SV=4;tr|A0A0C4DGL8|A0A0C4DGL	11	36	36	18	28	28	27	27	28	30	27	30	28	28	30	28	31	28	26	30	30	28	35	30	34	32	31	25	28	28	27	27	28	30	27	30	28	28	30	28	31	28	26	30
sp|P00739|HPTR_HUMAN;tr|J3KTC3|J3KTC3_HUMAN	sp|P00739|HPTR_HUMAN	29;13	11;4	4;4	sp|P00739|HPTR_HUMAN Haptoglobin-related protein OS=Homo sapiens OX=9606 GN=HPR PE=2 SV=2	2	29	11	4	23	23	22	23	23	23	21	24	21	21	21	19	25	22	20	26	22	23	23	25	25	24	22	20	8	8	8	9	8	7	7	9	6	7	6	5	8	7	7	11
sp|P00740|FA9_HUMAN	sp|P00740|FA9_HUMAN	5	5	5	sp|P00740|FA9_HUMAN Coagulation factor IX OS=Homo sapiens OX=9606 GN=F9 PE=1 SV=2	1	5	5	5	1	0	0	3	1	0	0	0	0	0	0	0	1	1	0	0	2	2	1	0	0	0	0	1	1	0	0	3	1	0	0	0	0	0	0	0	1	1	0	0
sp|P00742|FA10_HUMAN;tr|Q5JVE8|Q5JVE8_HUMAN;tr|B7ZBK1|B7ZBK1_HUMAN;tr|F8WBM7|F8WBM7_HUMAN	sp|P00742|FA10_HUMAN	11;4;4;2	11;4;4;2	11;4;4;2	sp|P00742|FA10_HUMAN Coagulation factor X OS=Homo sapiens OX=9606 GN=F10 PE=1 SV=2	4	11	11	11	6	4	4	7	5	2	6	5	3	6	5	3	5	9	5	4	5	5	6	7	5	4	4	5	6	4	4	7	5	2	6	5	3	6	5	3	5	9	5	4
sp|P00747|PLMN_HUMAN;tr|Q5TEH5|Q5TEH5_HUMAN;tr|A6PVI2|A6PVI2_HUMAN	sp|P00747|PLMN_HUMAN	9;1;1	9;1;1	8;1;1	sp|P00747|PLMN_HUMAN Plasminogen OS=Homo sapiens OX=9606 GN=PLG PE=1 SV=2	3	9	9	8	1	0	0	6	1	0	0	0	0	2	0	0	4	3	1	2	5	2	2	2	0	0	4	2	1	0	0	6	1	0	0	0	0	2	0	0	4	3	1	2
sp|P00748|FA12_HUMAN	sp|P00748|FA12_HUMAN	8	8	8	sp|P00748|FA12_HUMAN Coagulation factor XII OS=Homo sapiens OX=9606 GN=F12 PE=1 SV=3	1	8	8	8	2	1	0	4	4	1	6	1	0	6	3	1	0	5	2	3	4	5	5	5	2	4	3	7	2	1	0	4	4	1	6	1	0	6	3	1	0	5	2	3
sp|P01009|A1AT_HUMAN;tr|G3V544|G3V544_HUMAN;tr|G3V5R8|G3V5R8_HUMAN;tr|G3V387|G3V387_HUMAN;tr|A0A0B4J278|A0A0B4J278_HUMAN	sp|P01009|A1AT_HUMAN	45;4;2;2;2	45;4;2;2;2	2;0;0;0;0	sp|P01009|A1AT_HUMAN Alpha-1-antitrypsin OS=Homo sapiens OX=9606 GN=SERPINA1 PE=1 SV=3	5	45	45	2	26	28	29	30	27	30	27	24	28	35	28	28	30	33	27	27	29	28	30	28	29	29	28	27	26	28	29	30	27	30	27	24	28	35	28	28	30	33	27	27
sp|P01011|AACT_HUMAN;tr|G3V595|G3V595_HUMAN;tr|A0A087WY93|A0A087WY93_HUMAN	sp|P01011|AACT_HUMAN;tr|G3V595|G3V595_HUMAN	19;11;1	19;11;1	9;9;0	sp|P01011|AACT_HUMAN Alpha-1-antichymotrypsin OS=Homo sapiens OX=9606 GN=SERPINA3 PE=1 SV=2;tr|G3V595|G3V595_HUMAN Alpha-1-antichymotrypsin (Fragment) OS=Homo sapiens OX=9606 GN=SERPINA3 PE=1 SV=3	3	19	19	9	14	16	13	16	14	12	13	14	12	16	13	13	16	16	13	13	16	15	16	15	15	15	15	14	14	16	13	16	14	12	13	14	12	16	13	13	16	16	13	13
tr|A0A7P0T8D1|A0A7P0T8D1_HUMAN;sp|P01019|ANGT_HUMAN;tr|A0A7P0TBH1|A0A7P0TBH1_HUMAN;tr|A0A7P0T9S6|A0A7P0T9S6_HUMAN;tr|A0A7P0TA52|A0A7P0TA52_HUMAN;tr|A0A7P0TAP4|A0A7P0TAP4_HUMAN;tr|A0A7P0Z441|A0A7P0Z441_HUMAN	tr|A0A7P0T8D1|A0A7P0T8D1_HUMAN;sp|P01019|ANGT_HUMAN;tr|A0A7P0TBH1|A0A7P0TBH1_HUMAN;tr|A0A7P0T9S6|A0A7P0T9S6_HUMAN;tr|A0A7P0TA52|A0A7P0TA52_HUMAN;tr|A0A7P0TAP4|A0A7P0TAP4_HUMAN;tr|A0A7P0Z441|A0A7P0Z441_HUMAN	16;16;15;11;11;9;9	16;16;15;11;11;9;9	16;16;15;11;11;9;9	tr|A0A7P0T8D1|A0A7P0T8D1_HUMAN Angiotensinogen OS=Homo sapiens OX=9606 GN=AGT PE=1 SV=1;sp|P01019|ANGT_HUMAN Angiotensinogen OS=Homo sapiens OX=9606 GN=AGT PE=1 SV=2;tr|A0A7P0TBH1|A0A7P0TBH1_HUMAN Angiotensinogen OS=Homo sapiens OX=9606 GN=AGT PE=1 SV=1;tr	7	16	16	16	13	14	12	14	13	12	10	12	13	13	12	10	12	13	11	13	11	14	11	13	11	13	14	11	13	14	12	14	13	12	10	12	13	13	12	10	12	13	11	13
sp|P01023|A2MG_HUMAN;tr|H0YFH1|H0YFH1_HUMAN;tr|F8W7L3|F8W7L3_HUMAN;tr|F5H1E8|F5H1E8_HUMAN	sp|P01023|A2MG_HUMAN	84;6;6;1	84;6;6;1	70;6;5;1	sp|P01023|A2MG_HUMAN Alpha-2-macroglobulin OS=Homo sapiens OX=9606 GN=A2M PE=1 SV=3	4	84	84	70	75	69	74	74	67	71	68	70	70	72	62	63	76	75	71	70	66	71	70	78	69	70	68	67	75	69	74	74	67	71	68	70	70	72	62	63	76	75	71	70
sp|P01042|KNG1_HUMAN	sp|P01042|KNG1_HUMAN	19	19	19	sp|P01042|KNG1_HUMAN Kininogen-1 OS=Homo sapiens OX=9606 GN=KNG1 PE=1 SV=2	1	19	19	19	11	10	11	15	12	8	8	12	7	11	9	7	11	14	9	9	10	14	10	15	12	11	11	10	11	10	11	15	12	8	8	12	7	11	9	7	11	14	9	9
sp|P01591|IGJ_HUMAN;tr|D6RD17|D6RD17_HUMAN;tr|D6RHJ6|D6RHJ6_HUMAN;tr|C9JA05|C9JA05_HUMAN	sp|P01591|IGJ_HUMAN;tr|D6RD17|D6RD17_HUMAN;tr|D6RHJ6|D6RHJ6_HUMAN	8;7;6;3	8;7;6;3	8;7;6;3	sp|P01591|IGJ_HUMAN Immunoglobulin J chain OS=Homo sapiens OX=9606 GN=JCHAIN PE=1 SV=4;tr|D6RD17|D6RD17_HUMAN Immunoglobulin J chain (Fragment) OS=Homo sapiens OX=9606 GN=JCHAIN PE=1 SV=8;tr|D6RHJ6|D6RHJ6_HUMAN Immunoglobulin J chain (Fragment) OS=Homo sap	4	8	8	8	4	3	5	7	5	3	4	6	3	6	5	6	7	4	4	4	6	4	4	6	6	6	5	6	4	3	5	7	5	3	4	6	3	6	5	6	7	4	4	4
sp|P01594|KV133_HUMAN;sp|P01593|KVD33_HUMAN	sp|P01594|KV133_HUMAN;sp|P01593|KVD33_HUMAN	3;3	3;3	3;3	sp|P01594|KV133_HUMAN Immunoglobulin kappa variable 1-33 OS=Homo sapiens OX=9606 GN=IGKV1-33 PE=1 SV=2;sp|P01593|KVD33_HUMAN Immunoglobulin kappa variable 1D-33 OS=Homo sapiens OX=9606 GN=IGKV1D-33 PE=1 SV=2	2	3	3	3	1	1	1	1	1	1	2	3	1	1	2	2	3	2	1	1	2	2	2	2	2	3	3	2	1	1	1	1	1	1	2	3	1	1	2	2	3	2	1	1
sp|P01599|KV117_HUMAN	sp|P01599|KV117_HUMAN	2	2	1	sp|P01599|KV117_HUMAN Immunoglobulin kappa variable 1-17 OS=Homo sapiens OX=9606 GN=IGKV1-17 PE=1 SV=2	1	2	2	1	1	0	1	0	0	1	1	2	1	0	1	1	1	2	1	0	1	0	1	1	0	1	1	1	1	0	1	0	0	1	1	2	1	0	1	1	1	2	1	0
sp|P01601|KVD16_HUMAN	sp|P01601|KVD16_HUMAN	2	1	1	sp|P01601|KVD16_HUMAN Immunoglobulin kappa variable 1D-16 OS=Homo sapiens OX=9606 GN=IGKV1D-16 PE=3 SV=2	1	2	1	1	0	0	1	1	1	0	1	1	1	1	0	0	2	0	0	0	1	0	0	1	1	1	1	1	0	0	0	1	1	0	0	0	0	0	0	0	1	0	0	0
sp|P01602|KV105_HUMAN	sp|P01602|KV105_HUMAN	3	3	3	sp|P01602|KV105_HUMAN Immunoglobulin kappa variable 1-5 OS=Homo sapiens OX=9606 GN=IGKV1-5 PE=1 SV=2	1	3	3	3	2	2	2	2	2	2	2	2	2	2	3	1	2	2	2	2	2	2	2	1	3	2	2	1	2	2	2	2	2	2	2	2	2	2	3	1	2	2	2	2
sp|P01619|KV320_HUMAN	sp|P01619|KV320_HUMAN	4	4	3	sp|P01619|KV320_HUMAN Immunoglobulin kappa variable 3-20 OS=Homo sapiens OX=9606 GN=IGKV3-20 PE=1 SV=2	1	4	4	3	3	2	4	3	2	2	3	3	3	3	4	4	3	3	2	3	4	2	4	4	3	3	4	3	3	2	4	3	2	2	3	3	3	3	4	4	3	3	2	3
sp|P01624|KV315_HUMAN;tr|A0A0C4DH90|A0A0C4DH90_HUMAN;sp|A0A075B6H7|KV37_HUMAN;sp|A0A0C4DH55|KVD07_HUMAN	sp|P01624|KV315_HUMAN	3;1;1;1	3;1;1;1	1;1;1;1	sp|P01624|KV315_HUMAN Immunoglobulin kappa variable 3-15 OS=Homo sapiens OX=9606 GN=IGKV3-15 PE=1 SV=2	4	3	3	1	2	3	3	3	3	3	3	3	3	3	3	3	3	3	3	2	3	3	3	3	3	3	3	2	2	3	3	3	3	3	3	3	3	3	3	3	3	3	3	2
sp|P01699|LV144_HUMAN	sp|P01699|LV144_HUMAN	2	1	1	sp|P01699|LV144_HUMAN Immunoglobulin lambda variable 1-44 OS=Homo sapiens OX=9606 GN=IGLV1-44 PE=1 SV=2	1	2	1	1	2	1	2	1	2	2	2	2	1	1	1	1	2	1	1	1	0	1	1	2	1	2	0	1	1	1	1	1	1	1	1	1	1	1	1	1	1	1	0	1
sp|P01700|LV147_HUMAN	sp|P01700|LV147_HUMAN	3	3	2	sp|P01700|LV147_HUMAN Immunoglobulin lambda variable 1-47 OS=Homo sapiens OX=9606 GN=IGLV1-47 PE=1 SV=2	1	3	3	2	2	1	2	1	2	2	2	2	1	2	1	1	2	1	2	2	1	1	1	2	1	2	1	1	2	1	2	1	2	2	2	2	1	2	1	1	2	1	2	2
sp|P01701|LV151_HUMAN	sp|P01701|LV151_HUMAN	2	2	2	sp|P01701|LV151_HUMAN Immunoglobulin lambda variable 1-51 OS=Homo sapiens OX=9606 GN=IGLV1-51 PE=1 SV=2	1	2	2	2	1	0	0	0	1	1	0	1	1	1	1	1	2	1	1	0	1	1	1	1	0	1	1	1	1	0	0	0	1	1	0	1	1	1	1	1	2	1	1	0
sp|P01703|LV140_HUMAN	sp|P01703|LV140_HUMAN	1	1	1	sp|P01703|LV140_HUMAN Immunoglobulin lambda variable 1-40 OS=Homo sapiens OX=9606 GN=IGLV1-40 PE=1 SV=2	1	1	1	1	0	1	1	0	1	0	1	1	0	1	0	1	0	1	1	0	0	1	1	1	0	0	1	1	0	1	1	0	1	0	1	1	0	1	0	1	0	1	1	0
sp|P01706|LV211_HUMAN	sp|P01706|LV211_HUMAN	1	1	1	sp|P01706|LV211_HUMAN Immunoglobulin lambda variable 2-11 OS=Homo sapiens OX=9606 GN=IGLV2-11 PE=1 SV=2	1	1	1	1	0	0	0	1	1	0	0	1	0	0	0	1	1	1	0	1	1	0	1	1	0	1	1	1	0	0	0	1	1	0	0	1	0	0	0	1	1	1	0	1
sp|P01714|LV319_HUMAN	sp|P01714|LV319_HUMAN	3	3	3	sp|P01714|LV319_HUMAN Immunoglobulin lambda variable 3-19 OS=Homo sapiens OX=9606 GN=IGLV3-19 PE=1 SV=2	1	3	3	3	1	1	1	1	1	1	1	2	2	0	2	1	1	2	1	1	0	1	1	1	2	1	2	1	1	1	1	1	1	1	1	2	2	0	2	1	1	2	1	1
sp|P01717|LV325_HUMAN	sp|P01717|LV325_HUMAN	3	2	1	sp|P01717|LV325_HUMAN Immunoglobulin lambda variable 3-25 OS=Homo sapiens OX=9606 GN=IGLV3-25 PE=1 SV=2	1	3	2	1	0	0	2	0	1	1	0	2	1	2	1	1	2	0	1	0	0	1	2	1	1	1	1	1	0	0	1	0	0	1	0	1	0	1	0	0	1	0	0	0
sp|P01721|LV657_HUMAN	sp|P01721|LV657_HUMAN	3	3	3	sp|P01721|LV657_HUMAN Immunoglobulin lambda variable 6-57 OS=Homo sapiens OX=9606 GN=IGLV6-57 PE=1 SV=2	1	3	3	3	0	1	1	1	2	1	1	1	1	1	1	1	1	1	1	0	1	1	1	2	1	2	1	2	0	1	1	1	2	1	1	1	1	1	1	1	1	1	1	0
sp|P01742|HV169_HUMAN;sp|A0A0B4J2H0|HV69D_HUMAN	sp|P01742|HV169_HUMAN;sp|A0A0B4J2H0|HV69D_HUMAN	3;2	3;2	2;1	sp|P01742|HV169_HUMAN Immunoglobulin heavy variable 1-69 OS=Homo sapiens OX=9606 GN=IGHV1-69 PE=1 SV=2;sp|A0A0B4J2H0|HV69D_HUMAN Immunoglobulin heavy variable 1-69D OS=Homo sapiens OX=9606 GN=IGHV1-69D PE=1 SV=1	2	3	3	2	2	1	1	2	1	1	1	2	1	1	1	1	1	1	1	1	1	1	1	1	1	1	2	2	2	1	1	2	1	1	1	2	1	1	1	1	1	1	1	1
sp|P01743|HV146_HUMAN	sp|P01743|HV146_HUMAN	2	1	1	sp|P01743|HV146_HUMAN Immunoglobulin heavy variable 1-46 OS=Homo sapiens OX=9606 GN=IGHV1-46 PE=1 SV=2	1	2	1	1	1	1	1	2	1	2	1	1	1	1	2	1	2	2	1	2	1	1	1	1	2	1	2	1	0	0	0	1	0	1	0	0	0	0	1	0	1	1	0	1
sp|P01763|HV348_HUMAN	sp|P01763|HV348_HUMAN	4	3	2	sp|P01763|HV348_HUMAN Immunoglobulin heavy variable 3-48 OS=Homo sapiens OX=9606 GN=IGHV3-48 PE=1 SV=2	1	4	3	2	1	1	1	1	0	1	1	2	1	1	1	2	3	2	1	1	1	1	1	2	1	2	2	1	0	0	0	0	0	0	0	1	0	0	0	1	2	1	0	0
sp|P01764|HV323_HUMAN	sp|P01764|HV323_HUMAN	3	1	1	sp|P01764|HV323_HUMAN Immunoglobulin heavy variable 3-23 OS=Homo sapiens OX=9606 GN=IGHV3-23 PE=1 SV=2	1	3	1	1	1	1	1	2	1	2	1	1	1	1	1	2	2	1	1	1	1	2	2	2	2	2	2	1	0	0	0	0	0	1	0	0	0	0	0	0	0	0	0	0
sp|P01766|HV313_HUMAN	sp|P01766|HV313_HUMAN	2	1	1	sp|P01766|HV313_HUMAN Immunoglobulin heavy variable 3-13 OS=Homo sapiens OX=9606 GN=IGHV3-13 PE=1 SV=2	1	2	1	1	1	1	1	1	1	0	0	1	0	0	0	1	1	2	0	1	1	0	1	2	1	1	1	0	1	1	1	1	1	0	0	1	0	0	0	1	1	1	0	1
sp|P01780|HV307_HUMAN	sp|P01780|HV307_HUMAN	4	2	2	sp|P01780|HV307_HUMAN Immunoglobulin heavy variable 3-7 OS=Homo sapiens OX=9606 GN=IGHV3-7 PE=1 SV=2	1	4	2	2	2	2	2	2	1	2	2	2	2	3	2	2	3	3	2	2	2	2	2	4	2	4	2	2	1	1	1	1	1	1	1	1	1	2	1	1	2	1	1	1
sp|P0DP04|HV43D_HUMAN;sp|P01782|HV309_HUMAN	sp|P0DP04|HV43D_HUMAN;sp|P01782|HV309_HUMAN	3;3	2;2	2;2	sp|P0DP04|HV43D_HUMAN Immunoglobulin heavy variable 3-43D OS=Homo sapiens OX=9606 GN=IGHV3-43D PE=3 SV=1;sp|P01782|HV309_HUMAN Immunoglobulin heavy variable 3-9 OS=Homo sapiens OX=9606 GN=IGHV3-9 PE=1 SV=2	2	3	2	2	2	1	1	2	2	1	2	2	2	1	1	2	2	3	2	2	1	2	2	3	2	3	2	2	2	1	1	2	2	1	2	2	2	1	1	2	2	2	2	2
sp|P01817|HV205_HUMAN	sp|P01817|HV205_HUMAN	3	3	3	sp|P01817|HV205_HUMAN Immunoglobulin heavy variable 2-5 OS=Homo sapiens OX=9606 GN=IGHV2-5 PE=1 SV=2	1	3	3	3	0	0	0	0	0	0	0	1	0	1	2	1	2	1	0	0	2	2	0	0	1	1	0	2	0	0	0	0	0	0	0	1	0	1	2	1	2	1	0	0
sp|P01824|HV439_HUMAN	sp|P01824|HV439_HUMAN	3	1	1	sp|P01824|HV439_HUMAN Immunoglobulin heavy variable 4-39 OS=Homo sapiens OX=9606 GN=IGHV4-39 PE=1 SV=2	1	3	1	1	2	3	1	2	2	2	3	3	2	2	3	2	3	1	2	2	2	2	2	3	2	3	3	2	0	1	0	0	0	1	1	1	0	0	1	0	1	0	0	0
sp|P01833|PIGR_HUMAN	sp|P01833|PIGR_HUMAN	5	5	5	sp|P01833|PIGR_HUMAN Polymeric immunoglobulin receptor OS=Homo sapiens OX=9606 GN=PIGR PE=1 SV=4	1	5	5	5	1	3	1	2	1	1	0	2	0	1	1	0	0	0	3	4	1	2	4	2	2	2	1	0	1	3	1	2	1	1	0	2	0	1	1	0	0	0	3	4
sp|P01834|IGKC_HUMAN;tr|A0A5H1ZRQ3|A0A5H1ZRQ3_HUMAN	sp|P01834|IGKC_HUMAN;tr|A0A5H1ZRQ3|A0A5H1ZRQ3_HUMAN	11;8	11;8	11;8	sp|P01834|IGKC_HUMAN Immunoglobulin kappa constant OS=Homo sapiens OX=9606 GN=IGKC PE=1 SV=2;tr|A0A5H1ZRQ3|A0A5H1ZRQ3_HUMAN Immunoglobulin kappa constant (Fragment) OS=Homo sapiens OX=9606 GN=IGKC PE=1 SV=1	2	11	11	11	7	5	7	6	6	6	6	7	7	6	8	7	8	8	5	6	6	6	9	6	9	9	9	6	7	5	7	6	6	6	6	7	7	6	8	7	8	8	5	6
tr|A0A0A0MS08|A0A0A0MS08_HUMAN;sp|P01857|IGHG1_HUMAN;tr|A0A0A0MS07|A0A0A0MS07_HUMAN	tr|A0A0A0MS08|A0A0A0MS08_HUMAN;sp|P01857|IGHG1_HUMAN;tr|A0A0A0MS07|A0A0A0MS07_HUMAN	14;14;11	8;8;7	6;6;5	tr|A0A0A0MS08|A0A0A0MS08_HUMAN Immunoglobulin heavy constant gamma 1 (Fragment) OS=Homo sapiens OX=9606 GN=IGHG1 PE=1 SV=1;sp|P01857|IGHG1_HUMAN Immunoglobulin heavy constant gamma 1 OS=Homo sapiens OX=9606 GN=IGHG1 PE=1 SV=1;tr|A0A0A0MS07|A0A0A0MS07_HUMAN	3	14	8	6	13	12	13	10	11	10	12	14	9	13	10	10	12	12	11	12	11	14	14	13	13	14	14	12	8	6	8	5	6	5	8	8	5	8	5	5	7	7	6	7
sp|P01859|IGHG2_HUMAN;tr|A0A286YEY4|A0A286YEY4_HUMAN	sp|P01859|IGHG2_HUMAN;tr|A0A286YEY4|A0A286YEY4_HUMAN	13;13	7;7	7;7	sp|P01859|IGHG2_HUMAN Immunoglobulin heavy constant gamma 2 OS=Homo sapiens OX=9606 GN=IGHG2 PE=1 SV=2;tr|A0A286YEY4|A0A286YEY4_HUMAN Immunoglobulin heavy constant gamma 2 (Fragment) OS=Homo sapiens OX=9606 GN=IGHG2 PE=1 SV=1	2	13	7	7	10	9	10	6	7	5	9	8	4	11	5	8	10	9	7	8	11	10	11	11	11	11	11	11	4	4	4	1	2	1	3	2	1	5	0	3	4	3	3	3
tr|A0A4W9A917|A0A4W9A917_HUMAN;sp|P01860|IGHG3_HUMAN;tr|A0A286YES1|A0A286YES1_HUMAN	tr|A0A4W9A917|A0A4W9A917_HUMAN;sp|P01860|IGHG3_HUMAN;tr|A0A286YES1|A0A286YES1_HUMAN	15;15;15	15;15;15	8;8;8	tr|A0A4W9A917|A0A4W9A917_HUMAN Immunoglobulin heavy constant gamma 3 (Fragment) OS=Homo sapiens OX=9606 GN=IGHG3 PE=1 SV=1;sp|P01860|IGHG3_HUMAN Immunoglobulin heavy constant gamma 3 OS=Homo sapiens OX=9606 GN=IGHG3 PE=1 SV=2;tr|A0A286YES1|A0A286YES1_HUMAN	3	15	15	8	13	13	13	13	12	12	12	14	11	13	13	12	13	14	13	13	12	14	14	13	13	15	14	12	13	13	13	13	12	12	12	14	11	13	13	12	13	14	13	13
sp|P01861|IGHG4_HUMAN;tr|A0A286YFJ8|A0A286YFJ8_HUMAN	sp|P01861|IGHG4_HUMAN;tr|A0A286YFJ8|A0A286YFJ8_HUMAN	13;13	7;7	6;6	sp|P01861|IGHG4_HUMAN Immunoglobulin heavy constant gamma 4 OS=Homo sapiens OX=9606 GN=IGHG4 PE=1 SV=1;tr|A0A286YFJ8|A0A286YFJ8_HUMAN Immunoglobulin heavy constant gamma 4 (Fragment) OS=Homo sapiens OX=9606 GN=IGHG4 PE=1 SV=1	2	13	7	6	9	8	7	6	9	5	6	7	6	7	8	7	9	8	7	5	10	8	9	8	7	8	10	7	4	2	2	1	4	0	2	1	2	2	3	2	4	3	2	0
sp|P01871|IGHM_HUMAN	sp|P01871|IGHM_HUMAN	19	19	19	sp|P01871|IGHM_HUMAN Immunoglobulin heavy constant mu OS=Homo sapiens OX=9606 GN=IGHM PE=1 SV=4	1	19	19	19	18	15	15	16	16	17	16	17	11	17	15	17	19	18	16	15	18	17	18	17	16	18	16	17	18	15	15	16	16	17	16	17	11	17	15	17	19	18	16	15
sp|P01876|IGHA1_HUMAN;tr|A0A286YEY1|A0A286YEY1_HUMAN	sp|P01876|IGHA1_HUMAN;tr|A0A286YEY1|A0A286YEY1_HUMAN	21;20	21;20	7;7	sp|P01876|IGHA1_HUMAN Immunoglobulin heavy constant alpha 1 OS=Homo sapiens OX=9606 GN=IGHA1 PE=1 SV=2;tr|A0A286YEY1|A0A286YEY1_HUMAN Immunoglobulin heavy constant alpha 1 (Fragment) OS=Homo sapiens OX=9606 GN=IGHA1 PE=1 SV=1	2	21	21	7	14	15	14	14	15	14	15	17	15	13	17	17	17	16	14	14	13	16	18	14	19	17	20	17	14	15	14	14	15	14	15	17	15	13	17	17	17	16	14	14
sp|P01877|IGHA2_HUMAN;tr|A0A286YEY5|A0A286YEY5_HUMAN	sp|P01877|IGHA2_HUMAN;tr|A0A286YEY5|A0A286YEY5_HUMAN	18;18	5;5	5;5	sp|P01877|IGHA2_HUMAN Immunoglobulin heavy constant alpha 2 OS=Homo sapiens OX=9606 GN=IGHA2 PE=1 SV=4;tr|A0A286YEY5|A0A286YEY5_HUMAN Immunoglobulin heavy constant alpha 2 (Fragment) OS=Homo sapiens OX=9606 GN=IGHA2 PE=1 SV=1	2	18	5	5	9	11	9	9	9	8	12	9	10	8	10	10	10	13	9	12	7	9	10	8	11	9	11	10	0	2	0	0	0	0	3	0	0	0	0	0	1	4	0	3
sp|P01880|IGHD_HUMAN;tr|A0A0A0MS09|A0A0A0MS09_HUMAN	sp|P01880|IGHD_HUMAN;tr|A0A0A0MS09|A0A0A0MS09_HUMAN	10;10	10;10	10;10	sp|P01880|IGHD_HUMAN Immunoglobulin heavy constant delta OS=Homo sapiens OX=9606 GN=IGHD PE=1 SV=3;tr|A0A0A0MS09|A0A0A0MS09_HUMAN Immunoglobulin heavy constant delta (Fragment) OS=Homo sapiens OX=9606 GN=IGHD PE=1 SV=1	2	10	10	10	3	6	7	5	7	6	8	1	8	8	8	7	10	8	5	4	2	6	0	7	2	10	8	8	3	6	7	5	7	6	8	1	8	8	8	7	10	8	5	4
sp|P02042|HBD_HUMAN;tr|E9PFT6|E9PFT6_HUMAN;tr|E9PEW8|E9PEW8_HUMAN	sp|P02042|HBD_HUMAN;tr|E9PFT6|E9PFT6_HUMAN;tr|E9PEW8|E9PEW8_HUMAN	11;8;7	5;3;3	5;3;3	sp|P02042|HBD_HUMAN Hemoglobin subunit delta OS=Homo sapiens OX=9606 GN=HBD PE=1 SV=2;tr|E9PFT6|E9PFT6_HUMAN Hemoglobin subunit delta OS=Homo sapiens OX=9606 GN=HBD PE=1 SV=1;tr|E9PEW8|E9PEW8_HUMAN Hemoglobin subunit delta (Fragment) OS=Homo sapiens OX=960	3	11	5	5	10	11	10	10	11	11	9	10	8	9	5	9	11	11	8	10	9	8	9	10	9	9	10	10	4	5	4	4	5	5	3	4	2	3	1	4	5	5	3	4
sp|P02652|APOA2_HUMAN;tr|V9GYM3|V9GYM3_HUMAN;tr|V9GYE3|V9GYE3_HUMAN;tr|V9GYG9|V9GYG9_HUMAN;tr|V9GYC1|V9GYC1_HUMAN;tr|V9GYS1|V9GYS1_HUMAN	sp|P02652|APOA2_HUMAN;tr|V9GYM3|V9GYM3_HUMAN;tr|V9GYE3|V9GYE3_HUMAN;tr|V9GYG9|V9GYG9_HUMAN	10;10;8;8;4;4	10;10;8;8;4;4	10;10;8;8;4;4	sp|P02652|APOA2_HUMAN Apolipoprotein A-II OS=Homo sapiens OX=9606 GN=APOA2 PE=1 SV=1;tr|V9GYM3|V9GYM3_HUMAN Apolipoprotein A-II OS=Homo sapiens OX=9606 GN=APOA2 PE=1 SV=1;tr|V9GYE3|V9GYE3_HUMAN Apolipoprotein A-II OS=Homo sapiens OX=9606 GN=APOA2 PE=1 SV=1	6	10	10	10	9	7	8	7	8	7	8	9	8	8	7	6	5	9	7	7	7	7	8	9	6	8	8	7	9	7	8	7	8	7	8	9	8	8	7	6	5	9	7	7
tr|K7ERI9|K7ERI9_HUMAN;sp|P02654|APOC1_HUMAN;tr|K7EKP1|K7EKP1_HUMAN;tr|K7EJI9|K7EJI9_HUMAN;tr|K7ELM9|K7ELM9_HUMAN;tr|K7EPF9|K7EPF9_HUMAN	tr|K7ERI9|K7ERI9_HUMAN;sp|P02654|APOC1_HUMAN;tr|K7EKP1|K7EKP1_HUMAN;tr|K7EJI9|K7EJI9_HUMAN;tr|K7ELM9|K7ELM9_HUMAN;tr|K7EPF9|K7EPF9_HUMAN	4;4;2;2;2;2	4;4;2;2;2;2	4;4;2;2;2;2	tr|K7ERI9|K7ERI9_HUMAN Apolipoprotein C-I (Fragment) OS=Homo sapiens OX=9606 GN=APOC1 PE=1 SV=1;sp|P02654|APOC1_HUMAN Apolipoprotein C-I OS=Homo sapiens OX=9606 GN=APOC1 PE=1 SV=1;tr|K7EKP1|K7EKP1_HUMAN Apolipoprotein C-I (Fragment) OS=Homo sapiens OX=9606	6	4	4	4	4	3	0	4	4	1	3	4	4	3	2	1	3	4	0	2	4	3	3	3	1	3	3	4	4	3	0	4	4	1	3	4	4	3	2	1	3	4	0	2
sp|P02656|APOC3_HUMAN;tr|B0YIW2|B0YIW2_HUMAN	sp|P02656|APOC3_HUMAN;tr|B0YIW2|B0YIW2_HUMAN	7;7	7;7	7;7	sp|P02656|APOC3_HUMAN Apolipoprotein C-III OS=Homo sapiens OX=9606 GN=APOC3 PE=1 SV=1;tr|B0YIW2|B0YIW2_HUMAN Apolipoprotein C-III OS=Homo sapiens OX=9606 GN=APOC3 PE=1 SV=1	2	7	7	7	4	4	4	4	4	3	4	6	5	4	4	4	4	4	4	4	4	4	5	4	4	5	5	6	4	4	4	4	4	3	4	6	5	4	4	4	4	4	4	4
sp|P02671|FIBA_HUMAN;tr|A0A087WUA0|A0A087WUA0_HUMAN	sp|P02671|FIBA_HUMAN	28;8	28;8	28;8	sp|P02671|FIBA_HUMAN Fibrinogen alpha chain OS=Homo sapiens OX=9606 GN=FGA PE=1 SV=2	2	28	28	28	17	17	16	24	18	18	18	16	13	18	16	16	23	19	17	15	20	20	16	17	17	18	23	18	17	17	16	24	18	18	18	16	13	18	16	16	23	19	17	15
tr|C9JEU5|C9JEU5_HUMAN;sp|P02679|FIBG_HUMAN;tr|C9JC84|C9JC84_HUMAN;tr|C9JPQ9|C9JPQ9_HUMAN;tr|C9JU00|C9JU00_HUMAN	tr|C9JEU5|C9JEU5_HUMAN;sp|P02679|FIBG_HUMAN;tr|C9JC84|C9JC84_HUMAN	23;23;23;9;9	23;23;23;9;9	23;23;23;9;9	tr|C9JEU5|C9JEU5_HUMAN Fibrinogen gamma chain OS=Homo sapiens OX=9606 GN=FGG PE=1 SV=1;sp|P02679|FIBG_HUMAN Fibrinogen gamma chain OS=Homo sapiens OX=9606 GN=FGG PE=1 SV=3;tr|C9JC84|C9JC84_HUMAN Fibrinogen gamma chain OS=Homo sapiens OX=9606 GN=FGG PE=1 SV	5	23	23	23	16	17	16	21	19	17	18	16	13	19	13	12	22	18	17	17	21	19	19	18	16	18	22	18	16	17	16	21	19	17	18	16	13	19	13	12	22	18	17	17
sp|P02743|SAMP_HUMAN	sp|P02743|SAMP_HUMAN	9	9	9	sp|P02743|SAMP_HUMAN Serum amyloid P-component OS=Homo sapiens OX=9606 GN=APCS PE=1 SV=2	1	9	9	9	6	5	4	5	5	3	5	6	4	5	5	5	5	6	4	5	4	5	5	5	4	4	5	4	6	5	4	5	5	3	5	6	4	5	5	5	5	6	4	5
tr|A0A0A0MSV6|A0A0A0MSV6_HUMAN;tr|D6R934|D6R934_HUMAN;sp|P02746|C1QB_HUMAN	tr|A0A0A0MSV6|A0A0A0MSV6_HUMAN;tr|D6R934|D6R934_HUMAN;sp|P02746|C1QB_HUMAN	3;3;3	3;3;3	3;3;3	tr|A0A0A0MSV6|A0A0A0MSV6_HUMAN Complement C1q subcomponent subunit B (Fragment) OS=Homo sapiens OX=9606 GN=C1QB PE=1 SV=6;tr|D6R934|D6R934_HUMAN Complement C1q subcomponent subunit B OS=Homo sapiens OX=9606 GN=C1QB PE=1 SV=1;sp|P02746|C1QB_HUMAN Complement	3	3	3	3	0	0	0	0	0	0	0	0	0	2	0	0	2	0	3	0	0	0	0	1	0	1	0	0	0	0	0	0	0	0	0	0	0	2	0	0	2	0	3	0
sp|P02747|C1QC_HUMAN	sp|P02747|C1QC_HUMAN	4	4	4	sp|P02747|C1QC_HUMAN Complement C1q subcomponent subunit C OS=Homo sapiens OX=9606 GN=C1QC PE=1 SV=3	1	4	4	4	1	0	1	1	1	1	1	1	0	3	1	1	1	1	1	1	2	1	1	1	1	2	1	1	1	0	1	1	1	1	1	1	0	3	1	1	1	1	1	1
sp|P02749|APOH_HUMAN;tr|J3QRN2|J3QRN2_HUMAN;tr|J3QLI0|J3QLI0_HUMAN;tr|J3KS17|J3KS17_HUMAN	sp|P02749|APOH_HUMAN;tr|J3QRN2|J3QRN2_HUMAN	10;6;4;1	10;6;4;1	10;6;4;1	sp|P02749|APOH_HUMAN Beta-2-glycoprotein 1 OS=Homo sapiens OX=9606 GN=APOH PE=1 SV=3;tr|J3QRN2|J3QRN2_HUMAN Beta-2-glycoprotein 1 (Fragment) OS=Homo sapiens OX=9606 GN=APOH PE=1 SV=1	4	10	10	10	8	2	8	9	5	4	4	5	3	4	3	3	4	6	3	4	6	7	7	6	3	5	5	3	8	2	8	9	5	4	4	5	3	4	3	3	4	6	3	4
sp|P02750|A2GL_HUMAN	sp|P02750|A2GL_HUMAN	11	11	11	sp|P02750|A2GL_HUMAN Leucine-rich alpha-2-glycoprotein OS=Homo sapiens OX=9606 GN=LRG1 PE=1 SV=2	1	11	11	11	9	10	9	8	9	9	8	8	7	9	8	9	7	9	6	7	8	8	10	9	9	9	9	6	9	10	9	8	9	9	8	8	7	9	8	9	7	9	6	7
sp|P02751|FINC_HUMAN;tr|H0Y7Z1|H0Y7Z1_HUMAN;tr|H0Y4K8|H0Y4K8_HUMAN	sp|P02751|FINC_HUMAN	26;12;1	26;12;1	26;12;1	sp|P02751|FINC_HUMAN Fibronectin OS=Homo sapiens OX=9606 GN=FN1 PE=1 SV=5	3	26	26	26	0	0	1	7	3	2	5	3	1	2	5	3	16	2	18	3	11	5	4	1	5	1	17	1	0	0	1	7	3	2	5	3	1	2	5	3	16	2	18	3
sp|P02760|AMBP_HUMAN;tr|S4R471|S4R471_HUMAN;tr|S4R3Y4|S4R3Y4_HUMAN	sp|P02760|AMBP_HUMAN;tr|S4R471|S4R471_HUMAN	12;6;5	12;6;5	12;6;5	sp|P02760|AMBP_HUMAN Protein AMBP OS=Homo sapiens OX=9606 GN=AMBP PE=1 SV=1;tr|S4R471|S4R471_HUMAN Protein AMBP (Fragment) OS=Homo sapiens OX=9606 GN=AMBP PE=1 SV=1	3	12	12	12	9	9	9	11	8	5	8	7	7	7	7	7	10	10	9	10	10	8	9	9	8	11	10	8	9	9	9	11	8	5	8	7	7	7	7	7	10	10	9	10
sp|P02763|A1AG1_HUMAN	sp|P02763|A1AG1_HUMAN	11	11	8	sp|P02763|A1AG1_HUMAN Alpha-1-acid glycoprotein 1 OS=Homo sapiens OX=9606 GN=ORM1 PE=1 SV=2	1	11	11	8	9	9	8	8	8	9	9	8	7	9	9	8	8	9	9	10	8	9	9	9	10	9	9	8	9	9	8	8	8	9	9	8	7	9	9	8	8	9	9	10
sp|P02766|TTHY_HUMAN;tr|A0A087WT59|A0A087WT59_HUMAN	sp|P02766|TTHY_HUMAN;tr|A0A087WT59|A0A087WT59_HUMAN	13;12	13;12	13;12	sp|P02766|TTHY_HUMAN Transthyretin OS=Homo sapiens OX=9606 GN=TTR PE=1 SV=1;tr|A0A087WT59|A0A087WT59_HUMAN Transthyretin OS=Homo sapiens OX=9606 GN=TTR PE=1 SV=2	2	13	13	13	10	10	10	9	10	7	8	11	8	11	10	8	10	11	12	9	9	9	10	9	10	10	9	10	10	10	10	9	10	7	8	11	8	11	10	8	10	11	12	9
sp|P02786|TFR1_HUMAN;tr|G3V0E5|G3V0E5_HUMAN;tr|H7C3V5|H7C3V5_HUMAN	sp|P02786|TFR1_HUMAN;tr|G3V0E5|G3V0E5_HUMAN	10;10;1	10;10;1	10;10;1	sp|P02786|TFR1_HUMAN Transferrin receptor protein 1 OS=Homo sapiens OX=9606 GN=TFRC PE=1 SV=2;tr|G3V0E5|G3V0E5_HUMAN Transferrin receptor protein 1 OS=Homo sapiens OX=9606 GN=TFRC PE=1 SV=1	3	10	10	10	3	0	2	4	2	1	1	1	1	2	2	2	2	2	8	1	4	3	2	5	4	5	3	2	3	0	2	4	2	1	1	1	1	2	2	2	2	2	8	1
sp|P02790|HEMO_HUMAN;tr|Q9BS19|Q9BS19_HUMAN	sp|P02790|HEMO_HUMAN;tr|Q9BS19|Q9BS19_HUMAN	23;12	23;12	23;12	sp|P02790|HEMO_HUMAN Hemopexin OS=Homo sapiens OX=9606 GN=HPX PE=1 SV=2;tr|Q9BS19|Q9BS19_HUMAN Epididymis secretory sperm binding protein OS=Homo sapiens OX=9606 GN=HPX PE=1 SV=1	2	23	23	23	21	17	19	20	19	19	20	19	19	20	17	19	19	23	18	20	21	20	19	20	21	20	19	19	21	17	19	20	19	19	20	19	19	20	17	19	19	23	18	20
sp|P03952|KLKB1_HUMAN;tr|H0YAC1|H0YAC1_HUMAN;tr|E9PBC5|E9PBC5_HUMAN;tr|C9JCT1|C9JCT1_HUMAN;tr|A0A0C4DGJ9|A0A0C4DGJ9_HUMAN;tr|C9J075|C9J075_HUMAN;sp|P20718|GRAH_HUMAN;sp|P03951|FA11_HUMAN	sp|P03952|KLKB1_HUMAN;tr|H0YAC1|H0YAC1_HUMAN;tr|E9PBC5|E9PBC5_HUMAN	15;15;10;2;1;1;1;1	15;15;10;2;1;1;1;1	15;15;10;2;1;1;1;1	sp|P03952|KLKB1_HUMAN Plasma kallikrein OS=Homo sapiens OX=9606 GN=KLKB1 PE=1 SV=1;tr|H0YAC1|H0YAC1_HUMAN Plasma kallikrein (Fragment) OS=Homo sapiens OX=9606 GN=KLKB1 PE=1 SV=1;tr|E9PBC5|E9PBC5_HUMAN Plasma kallikrein OS=Homo sapiens OX=9606 GN=KLKB1 PE=1	8	15	15	15	1	1	1	11	1	1	1	1	1	1	3	1	1	2	1	2	2	6	3	9	2	2	2	3	1	1	1	11	1	1	1	1	1	1	3	1	1	2	1	2
sp|P04003|C4BPA_HUMAN;tr|A6PVY5|A6PVY5_HUMAN;tr|F2Z2V7|F2Z2V7_HUMAN	sp|P04003|C4BPA_HUMAN	7;2;1	7;2;1	7;2;1	sp|P04003|C4BPA_HUMAN C4b-binding protein alpha chain OS=Homo sapiens OX=9606 GN=C4BPA PE=1 SV=2	3	7	7	7	2	1	2	2	0	1	1	2	0	2	1	0	2	2	2	2	4	2	2	2	2	2	4	0	2	1	2	2	0	1	1	2	0	2	1	0	2	2	2	2
sp|P04070|PROC_HUMAN;tr|E7END6|E7END6_HUMAN;tr|H7BYX9|H7BYX9_HUMAN;tr|E7ENR9|E7ENR9_HUMAN	sp|P04070|PROC_HUMAN;tr|E7END6|E7END6_HUMAN;tr|H7BYX9|H7BYX9_HUMAN	8;8;4;1	8;8;4;1	8;8;4;1	sp|P04070|PROC_HUMAN Vitamin K-dependent protein C OS=Homo sapiens OX=9606 GN=PROC PE=1 SV=1;tr|E7END6|E7END6_HUMAN Vitamin K-dependent protein C OS=Homo sapiens OX=9606 GN=PROC PE=1 SV=1;tr|H7BYX9|H7BYX9_HUMAN Vitamin K-dependent protein C (Fragment) OS=H	4	8	8	8	4	3	3	3	5	2	3	4	3	4	4	3	4	5	2	4	5	6	7	4	5	4	3	4	4	3	3	3	5	2	3	4	3	4	4	3	4	5	2	4
sp|P04180|LCAT_HUMAN;tr|J3QSE5|J3QSE5_HUMAN;tr|J3QKT0|J3QKT0_HUMAN;tr|I3L1Q6|I3L1Q6_HUMAN;tr|I3L0J6|I3L0J6_HUMAN	sp|P04180|LCAT_HUMAN;tr|J3QSE5|J3QSE5_HUMAN	10;6;3;2;1	10;6;3;2;1	10;6;3;2;1	sp|P04180|LCAT_HUMAN Phosphatidylcholine-sterol acyltransferase OS=Homo sapiens OX=9606 GN=LCAT PE=1 SV=1;tr|J3QSE5|J3QSE5_HUMAN Phosphatidylcholine-sterol acyltransferase (Fragment) OS=Homo sapiens OX=9606 GN=LCAT PE=1 SV=1	5	10	10	10	6	5	4	7	5	4	4	5	6	6	5	4	6	7	6	8	6	6	5	6	4	6	3	5	6	5	4	7	5	4	4	5	6	6	5	4	6	7	6	8
sp|P04196|HRG_HUMAN	sp|P04196|HRG_HUMAN	13	13	13	sp|P04196|HRG_HUMAN Histidine-rich glycoprotein OS=Homo sapiens OX=9606 GN=HRG PE=1 SV=1	1	13	13	13	6	3	9	12	7	3	3	6	4	4	4	6	6	9	5	4	8	6	5	9	7	4	5	5	6	3	9	12	7	3	3	6	4	4	4	6	6	9	5	4
sp|P04275|VWF_HUMAN	sp|P04275|VWF_HUMAN	35	35	35	sp|P04275|VWF_HUMAN von Willebrand factor OS=Homo sapiens OX=9606 GN=VWF PE=1 SV=4	1	35	35	35	1	0	1	6	2	0	1	2	4	1	2	8	18	4	28	14	0	0	0	0	3	2	0	0	1	0	1	6	2	0	1	2	4	1	2	8	18	4	28	14
tr|I3L145|I3L145_HUMAN;sp|P04278|SHBG_HUMAN;tr|I3L2X4|I3L2X4_HUMAN;tr|I3L1J1|I3L1J1_HUMAN;tr|B4DYU0|B4DYU0_HUMAN;tr|A0A0C4DGN2|A0A0C4DGN2_HUMAN;tr|I3L4B9|I3L4B9_HUMAN;tr|I3L2F1|I3L2F1_HUMAN;tr|B0FWH6|B0FWH6_HUMAN;tr|B0FWH5|B0FWH5_HUMAN;tr|I3L1G4|I3L1G4_HUMAN;tr|I3L1C1|I3L1C1_HUMAN;tr|B0FWH7|B0FWH7_HUMAN;tr|I3L0M1|I3L0M1_HUMAN	tr|I3L145|I3L145_HUMAN;sp|P04278|SHBG_HUMAN;tr|I3L2X4|I3L2X4_HUMAN;tr|I3L1J1|I3L1J1_HUMAN;tr|B4DYU0|B4DYU0_HUMAN;tr|A0A0C4DGN2|A0A0C4DGN2_HUMAN	9;9;7;6;6;6;4;4;4;4;2;2;2;2	9;9;7;6;6;6;4;4;4;4;2;2;2;2	8;8;6;5;5;5;3;3;3;3;1;1;1;1	tr|I3L145|I3L145_HUMAN Sex hormone-binding globulin OS=Homo sapiens OX=9606 GN=SHBG PE=1 SV=1;sp|P04278|SHBG_HUMAN Sex hormone-binding globulin OS=Homo sapiens OX=9606 GN=SHBG PE=1 SV=2;tr|I3L2X4|I3L2X4_HUMAN Sex hormone-binding globulin OS=Homo sapiens OX	14	9	9	8	6	6	5	5	5	2	3	5	1	4	1	1	2	7	2	4	3	4	1	3	3	2	1	2	6	6	5	5	5	2	3	5	1	4	1	1	2	7	2	4
sp|P04430|KV116_HUMAN	sp|P04430|KV116_HUMAN	2	2	2	sp|P04430|KV116_HUMAN Immunoglobulin kappa variable 1-16 OS=Homo sapiens OX=9606 GN=IGKV1-16 PE=1 SV=2	1	2	2	2	1	0	1	2	2	1	0	1	1	1	1	1	1	1	1	0	1	1	1	1	1	1	1	1	1	0	1	2	2	1	0	1	1	1	1	1	1	1	1	0
tr|A0A804HHZ3|A0A804HHZ3_HUMAN;sp|P19961|AMY2B_HUMAN;sp|P0DUB6|AMY1A_HUMAN;sp|P0DTE8|AMY1C_HUMAN;sp|P0DTE7|AMY1B_HUMAN;sp|P04746|AMYP_HUMAN	tr|A0A804HHZ3|A0A804HHZ3_HUMAN;sp|P19961|AMY2B_HUMAN;sp|P0DUB6|AMY1A_HUMAN;sp|P0DTE8|AMY1C_HUMAN;sp|P0DTE7|AMY1B_HUMAN;sp|P04746|AMYP_HUMAN	2;2;2;2;2;2	2;2;2;2;2;2	2;2;2;2;2;2	tr|A0A804HHZ3|A0A804HHZ3_HUMAN Alpha-amylase (Fragment) OS=Homo sapiens OX=9606 GN=AMY1C PE=3 SV=1;sp|P19961|AMY2B_HUMAN Alpha-amylase 2B OS=Homo sapiens OX=9606 GN=AMY2B PE=1 SV=1;sp|P0DUB6|AMY1A_HUMAN Alpha-amylase 1A OS=Homo sapiens OX=9606 GN=AMY1A PE=	6	2	2	2	2	0	0	0	0	0	0	2	0	0	0	0	1	1	1	1	1	0	0	0	1	0	0	0	2	0	0	0	0	0	0	2	0	0	0	0	1	1	1	1
tr|A0A0U1RRH7|A0A0U1RRH7_HUMAN;sp|Q9BTM1|H2AJ_HUMAN;tr|A0A0U1RR32|A0A0U1RR32_HUMAN;sp|P04908|H2A1B_HUMAN;sp|Q93077|H2A1C_HUMAN;sp|Q7L7L0|H2A3_HUMAN;sp|P0C0S8|H2A1_HUMAN;sp|P20671|H2A1D_HUMAN;sp|Q96KK5|H2A1H_HUMAN;sp|Q99878|H2A1J_HUMAN;tr|H0YFX9|H0YFX9_HUMAN;tr|A0A3B3IS11|A0A3B3IS11_HUMAN;sp|P16104|H2AX_HUMAN;sp|P0C0S5|H2AZ_HUMAN;sp|Q71UI9|H2AV_HUMAN;tr|A0A494C189|A0A494C189_HUMAN;sp|Q8IUE6|H2A2B_…	tr|A0A0U1RRH7|A0A0U1RRH7_HUMAN;sp|Q9BTM1|H2AJ_HUMAN;tr|A0A0U1RR32|A0A0U1RR32_HUMAN;sp|P04908|H2A1B_HUMAN;sp|Q93077|H2A1C_HUMAN;sp|Q7L7L0|H2A3_HUMAN;sp|P0C0S8|H2A1_HUMAN;sp|P20671|H2A1D_HUMAN;sp|Q96KK5|H2A1H_HUMAN;sp|Q99878|H2A1J_HUMAN;tr|H0YFX9|H0YFX9_HUMAN;tr|A0A3B3IS11|A0A3B3IS11_HUMAN;sp|P16104|H2AX_HUMAN;sp|P0C0S5|H2AZ_HUMAN;sp|Q71UI9|H2AV_HUMAN;tr|A0A494C189|A0A494C189_HUMAN;sp|Q8IUE6|H2A2B_…	4;4;4;4;4;4;4;4;4;4;3;3;3;2;2;2;2;2;2;1	4;4;4;4;4;4;4;4;4;4;3;3;3;2;2;2;2;2;2;1	1;1;1;1;1;1;1;1;1;1;1;1;1;0;0;0;1;0;0;0	tr|A0A0U1RRH7|A0A0U1RRH7_HUMAN Histone H2A OS=Homo sapiens OX=9606 PE=3 SV=1;sp|Q9BTM1|H2AJ_HUMAN Histone H2A.J OS=Homo sapiens OX=9606 GN=H2AJ PE=1 SV=1;tr|A0A0U1RR32|A0A0U1RR32_HUMAN Histone H2A OS=Homo sapiens OX=9606 GN=hCG_2039566 PE=3 SV=1;sp|P04908|	20	4	4	1	1	1	1	0	0	1	0	1	0	1	1	1	1	1	1	1	1	1	1	1	0	1	1	1	1	1	1	0	0	1	0	1	0	1	1	1	1	1	1	1
sp|P05090|APOD_HUMAN;tr|C9JF17|C9JF17_HUMAN;tr|C9JX71|C9JX71_HUMAN;tr|F8WBT9|F8WBT9_HUMAN	sp|P05090|APOD_HUMAN;tr|C9JF17|C9JF17_HUMAN;tr|C9JX71|C9JX71_HUMAN	8;8;4;1	8;8;4;1	8;8;4;1	sp|P05090|APOD_HUMAN Apolipoprotein D OS=Homo sapiens OX=9606 GN=APOD PE=1 SV=1;tr|C9JF17|C9JF17_HUMAN Apolipoprotein D (Fragment) OS=Homo sapiens OX=9606 GN=APOD PE=1 SV=1;tr|C9JX71|C9JX71_HUMAN Apolipoprotein D (Fragment) OS=Homo sapiens OX=9606 GN=APOD	4	8	8	8	6	5	5	8	8	3	5	7	5	7	5	6	6	5	5	6	8	6	5	5	6	6	6	6	6	5	5	8	8	3	5	7	5	7	5	6	6	5	5	6
tr|G3XAM2|G3XAM2_HUMAN;sp|P05156|CFAI_HUMAN;tr|E7ETH0|E7ETH0_HUMAN;tr|A0A2R8Y3M9|A0A2R8Y3M9_HUMAN;tr|D6R9Z8|D6R9Z8_HUMAN	tr|G3XAM2|G3XAM2_HUMAN;sp|P05156|CFAI_HUMAN;tr|E7ETH0|E7ETH0_HUMAN;tr|A0A2R8Y3M9|A0A2R8Y3M9_HUMAN	7;7;7;6;1	7;7;7;6;1	7;7;7;6;1	tr|G3XAM2|G3XAM2_HUMAN Complement factor I OS=Homo sapiens OX=9606 GN=CFI PE=1 SV=1;sp|P05156|CFAI_HUMAN Complement factor I OS=Homo sapiens OX=9606 GN=CFI PE=1 SV=2;tr|E7ETH0|E7ETH0_HUMAN Complement factor I OS=Homo sapiens OX=9606 GN=CFI PE=1 SV=1;tr|A0A	5	7	7	7	1	0	2	2	2	1	1	1	0	1	0	0	1	2	1	1	2	3	3	3	1	0	3	0	1	0	2	2	2	1	1	1	0	1	0	0	1	2	1	1
sp|P05362|ICAM1_HUMAN;tr|K7EKL8|K7EKL8_HUMAN	sp|P05362|ICAM1_HUMAN;tr|K7EKL8|K7EKL8_HUMAN	3;2	3;2	3;2	sp|P05362|ICAM1_HUMAN Intercellular adhesion molecule 1 OS=Homo sapiens OX=9606 GN=ICAM1 PE=1 SV=2;tr|K7EKL8|K7EKL8_HUMAN Intercellular adhesion molecule 1 (Fragment) OS=Homo sapiens OX=9606 GN=ICAM1 PE=1 SV=1	2	3	3	3	0	0	1	0	0	0	0	0	0	2	0	0	0	0	0	0	0	0	0	0	1	1	0	0	0	0	1	0	0	0	0	0	0	2	0	0	0	0	0	0
sp|P06276|CHLE_HUMAN;tr|F8WF14|F8WF14_HUMAN;tr|F8WEX7|F8WEX7_HUMAN;tr|H0Y885|H0Y885_HUMAN;tr|H7C4Y0|H7C4Y0_HUMAN	sp|P06276|CHLE_HUMAN;tr|F8WF14|F8WF14_HUMAN;tr|F8WEX7|F8WEX7_HUMAN	16;14;12;4;2	16;14;12;4;2	16;14;12;4;2	sp|P06276|CHLE_HUMAN Cholinesterase OS=Homo sapiens OX=9606 GN=BCHE PE=1 SV=1;tr|F8WF14|F8WF14_HUMAN Carboxylic ester hydrolase OS=Homo sapiens OX=9606 GN=BCHE PE=1 SV=1;tr|F8WEX7|F8WEX7_HUMAN Carboxylic ester hydrolase OS=Homo sapiens OX=9606 GN=BCHE PE=1	5	16	16	16	9	7	7	9	7	6	5	5	6	9	7	6	8	9	8	9	7	8	7	10	9	10	7	8	9	7	7	9	7	6	5	5	6	9	7	6	8	9	8	9
sp|P06312|KV401_HUMAN	sp|P06312|KV401_HUMAN	4	4	4	sp|P06312|KV401_HUMAN Immunoglobulin kappa variable 4-1 OS=Homo sapiens OX=9606 GN=IGKV4-1 PE=1 SV=1	1	4	4	4	3	3	4	4	3	4	4	4	3	4	4	4	4	4	3	4	4	4	4	4	4	4	4	4	3	3	4	4	3	4	4	4	3	4	4	4	4	4	3	4
sp|P06331|HV434_HUMAN	sp|P06331|HV434_HUMAN	3	1	1	sp|P06331|HV434_HUMAN Immunoglobulin heavy variable 4-34 OS=Homo sapiens OX=9606 GN=IGHV4-34 PE=1 SV=2	1	3	1	1	2	2	1	2	2	2	2	3	2	2	2	2	2	1	2	2	2	2	2	2	2	2	2	2	0	0	0	0	0	1	0	1	0	0	0	0	0	0	0	0
tr|A0A0G2JL69|A0A0G2JL69_HUMAN;sp|P06681|CO2_HUMAN;tr|B4DQI1|B4DQI1_HUMAN;tr|E9PDZ0|E9PDZ0_HUMAN;tr|A0A0G2JIE7|A0A0G2JIE7_HUMAN;tr|H0Y3H6|H0Y3H6_HUMAN;tr|A0A0G2JK28|A0A0G2JK28_HUMAN;tr|H0Y868|H0Y868_HUMAN	tr|A0A0G2JL69|A0A0G2JL69_HUMAN;sp|P06681|CO2_HUMAN;tr|B4DQI1|B4DQI1_HUMAN;tr|E9PDZ0|E9PDZ0_HUMAN;tr|A0A0G2JIE7|A0A0G2JIE7_HUMAN;tr|H0Y3H6|H0Y3H6_HUMAN;tr|A0A0G2JK28|A0A0G2JK28_HUMAN	16;16;15;13;13;13;8;6	6;6;5;3;3;3;3;3	6;6;5;3;3;3;3;3	tr|A0A0G2JL69|A0A0G2JL69_HUMAN C3/C5 convertase OS=Homo sapiens OX=9606 GN=C2 PE=1 SV=1;sp|P06681|CO2_HUMAN Complement C2 OS=Homo sapiens OX=9606 GN=C2 PE=1 SV=2;tr|B4DQI1|B4DQI1_HUMAN Complement C2 OS=Homo sapiens OX=9606 GN=C2 PE=1 SV=1;tr|E9PDZ0|E9PDZ0_	8	16	6	6	5	4	5	7	3	4	4	3	4	6	4	3	6	6	8	5	4	7	9	12	11	9	5	4	1	0	2	4	1	1	1	1	1	2	0	0	2	2	4	2
sp|P06702|S10A9_HUMAN	sp|P06702|S10A9_HUMAN	4	4	4	sp|P06702|S10A9_HUMAN Protein S100-A9 OS=Homo sapiens OX=9606 GN=S100A9 PE=1 SV=1	1	4	4	4	1	0	2	1	0	1	0	1	1	1	0	2	3	2	2	3	2	0	2	3	2	2	2	1	1	0	2	1	0	1	0	1	1	1	0	2	3	2	2	3
sp|P06727|APOA4_HUMAN	sp|P06727|APOA4_HUMAN	28	28	26	sp|P06727|APOA4_HUMAN Apolipoprotein A-IV OS=Homo sapiens OX=9606 GN=APOA4 PE=1 SV=4	1	28	28	26	25	16	26	25	21	16	20	23	22	24	21	20	25	25	22	24	23	23	24	26	23	23	21	21	25	16	26	25	21	16	20	23	22	24	21	20	25	25	22	24
sp|P07357|CO8A_HUMAN	sp|P07357|CO8A_HUMAN	2	2	2	sp|P07357|CO8A_HUMAN Complement component C8 alpha chain OS=Homo sapiens OX=9606 GN=C8A PE=1 SV=2	1	2	2	2	1	1	1	2	0	1	0	0	0	0	0	0	2	1	2	2	2	0	1	0	0	0	1	0	1	1	1	2	0	1	0	0	0	0	0	0	2	1	2	2
tr|A0A0C4DGZ8|A0A0C4DGZ8_HUMAN;sp|P07359|GP1BA_HUMAN	tr|A0A0C4DGZ8|A0A0C4DGZ8_HUMAN;sp|P07359|GP1BA_HUMAN	4;4	4;4	4;4	tr|A0A0C4DGZ8|A0A0C4DGZ8_HUMAN Glycoprotein Ib (Platelet), alpha polypeptide OS=Homo sapiens OX=9606 GN=GP1BA PE=1 SV=1;sp|P07359|GP1BA_HUMAN Platelet glycoprotein Ib alpha chain OS=Homo sapiens OX=9606 GN=GP1BA PE=1 SV=2	2	4	4	4	3	3	2	2	0	2	2	4	2	4	2	4	3	2	3	3	3	2	2	3	4	4	0	3	3	3	2	2	0	2	2	4	2	4	2	4	3	2	3	3
tr|A0A7I2V5T9|A0A7I2V5T9_HUMAN;tr|C9J296|C9J296_HUMAN;tr|E7EPA6|E7EPA6_HUMAN;tr|A0A7I2V2R2|A0A7I2V2R2_HUMAN;tr|A0A7I2V407|A0A7I2V407_HUMAN;tr|A0A7I2V2J0|A0A7I2V2J0_HUMAN;tr|A0A7I2V5R0|A0A7I2V5R0_HUMAN;tr|A0A7I2V3J7|A0A7I2V3J7_HUMAN;tr|A0A7I2V3I5|A0A7I2V3I5_HUMAN;tr|A0A7I2V682|A0A7I2V682_HUMAN;tr|A0A7I2V2T9|A0A7I2V2T9_HUMAN;tr|G3XAI2|G3XAI2_HUMAN;tr|A0A7I2V5X5|A0A7I2V5X5_HUMAN;tr|A0A7I2V4J9|A0A7I2…	tr|A0A7I2V5T9|A0A7I2V5T9_HUMAN;tr|C9J296|C9J296_HUMAN;tr|E7EPA6|E7EPA6_HUMAN;tr|A0A7I2V2R2|A0A7I2V2R2_HUMAN;tr|A0A7I2V407|A0A7I2V407_HUMAN;tr|A0A7I2V2J0|A0A7I2V2J0_HUMAN;tr|A0A7I2V5R0|A0A7I2V5R0_HUMAN;tr|A0A7I2V3J7|A0A7I2V3J7_HUMAN;tr|A0A7I2V3I5|A0A7I2V3I5_HUMAN;tr|A0A7I2V682|A0A7I2V682_HUMAN;tr|A0A7I2V2T9|A0A7I2V2T9_HUMAN;tr|G3XAI2|G3XAI2_HUMAN;tr|A0A7I2V5X5|A0A7I2V5X5_HUMAN;tr|A0A7I2V4J9|A0A7I2…	2;2;2;2;2;2;2;2;2;2;2;2;2;2;2	2;2;2;2;2;2;2;2;2;2;2;2;2;2;2	2;2;2;2;2;2;2;2;2;2;2;2;2;2;2	tr|A0A7I2V5T9|A0A7I2V5T9_HUMAN Laminin subunit beta-1 OS=Homo sapiens OX=9606 GN=LAMB1 PE=1 SV=1;tr|C9J296|C9J296_HUMAN Laminin subunit beta-1 (Fragment) OS=Homo sapiens OX=9606 GN=LAMB1 PE=1 SV=2;tr|E7EPA6|E7EPA6_HUMAN Laminin subunit beta-1 OS=Homo sapie	15	2	2	2	0	0	0	1	0	0	0	0	0	1	0	0	1	0	0	0	0	0	0	0	0	0	0	0	0	0	0	1	0	0	0	0	0	1	0	0	1	0	0	0
tr|H0Y7V6|H0Y7V6_HUMAN;sp|P07988|PSPB_HUMAN	tr|H0Y7V6|H0Y7V6_HUMAN;sp|P07988|PSPB_HUMAN	3;3	3;3	3;3	tr|H0Y7V6|H0Y7V6_HUMAN Pulmonary surfactant-associated protein B (Fragment) OS=Homo sapiens OX=9606 GN=SFTPB PE=1 SV=1;sp|P07988|PSPB_HUMAN Pulmonary surfactant-associated protein B OS=Homo sapiens OX=9606 GN=SFTPB PE=1 SV=3	2	3	3	3	0	0	0	2	1	0	0	0	0	1	0	0	0	0	0	0	0	0	1	0	0	0	0	0	0	0	0	2	1	0	0	0	0	1	0	0	0	0	0	0
sp|P08185|CBG_HUMAN;tr|G3V350|G3V350_HUMAN;tr|G3V4V7|G3V4V7_HUMAN	sp|P08185|CBG_HUMAN	15;7;4	15;7;4	15;7;4	sp|P08185|CBG_HUMAN Corticosteroid-binding globulin OS=Homo sapiens OX=9606 GN=SERPINA6 PE=1 SV=1	3	15	15	15	8	9	9	11	8	7	7	9	8	13	10	9	12	9	9	10	10	11	10	11	9	11	9	10	8	9	9	11	8	7	7	9	8	13	10	9	12	9	9	10
tr|H0YFX4|H0YFX4_HUMAN;tr|A0A7P0T8F1|A0A7P0T8F1_HUMAN;tr|F5GZI0|F5GZI0_HUMAN;tr|A0A7P0T8U7|A0A7P0T8U7_HUMAN;tr|A0A7P0TAS6|A0A7P0TAS6_HUMAN;tr|F5H056|F5H056_HUMAN;tr|A0A7P0TBF8|A0A7P0TBF8_HUMAN;tr|F5GZS6|F5GZS6_HUMAN;tr|A0A7P0T9F7|A0A7P0T9F7_HUMAN;tr|A0A7P0Z4A0|A0A7P0Z4A0_HUMAN;tr|A0A7P0TAN7|A0A7P0TAN7_HUMAN;sp|P08195|4F2_HUMAN;tr|J3KPF3|J3KPF3_HUMAN;tr|A0A7P0Z4P5|A0A7P0Z4P5_HUMAN	tr|H0YFX4|H0YFX4_HUMAN;tr|A0A7P0T8F1|A0A7P0T8F1_HUMAN;tr|F5GZI0|F5GZI0_HUMAN;tr|A0A7P0T8U7|A0A7P0T8U7_HUMAN;tr|A0A7P0TAS6|A0A7P0TAS6_HUMAN;tr|F5H056|F5H056_HUMAN;tr|A0A7P0TBF8|A0A7P0TBF8_HUMAN;tr|F5GZS6|F5GZS6_HUMAN;tr|A0A7P0T9F7|A0A7P0T9F7_HUMAN;tr|A0A7P0Z4A0|A0A7P0Z4A0_HUMAN;tr|A0A7P0TAN7|A0A7P0TAN7_HUMAN;sp|P08195|4F2_HUMAN;tr|J3KPF3|J3KPF3_HUMAN;tr|A0A7P0Z4P5|A0A7P0Z4P5_HUMAN	1;1;1;1;1;1;1;1;1;1;1;1;1;1	1;1;1;1;1;1;1;1;1;1;1;1;1;1	1;1;1;1;1;1;1;1;1;1;1;1;1;1	tr|H0YFX4|H0YFX4_HUMAN 4F2 cell-surface antigen heavy chain (Fragment) OS=Homo sapiens OX=9606 GN=SLC3A2 PE=1 SV=1;tr|A0A7P0T8F1|A0A7P0T8F1_HUMAN 4F2 cell-surface antigen heavy chain OS=Homo sapiens OX=9606 GN=SLC3A2 PE=1 SV=1;tr|F5GZI0|F5GZI0_HUMAN 4F2 ce	14	1	1	1	1	1	1	1	0	1	1	1	1	1	1	1	0	1	1	1	1	1	1	1	1	1	1	1	1	1	1	1	0	1	1	1	1	1	1	1	0	1	1	1
sp|P08519|APOA_HUMAN;tr|A0A087WWY0|A0A087WWY0_HUMAN	sp|P08519|APOA_HUMAN;tr|A0A087WWY0|A0A087WWY0_HUMAN	5;3	4;3	4;3	sp|P08519|APOA_HUMAN Apolipoprotein(a) OS=Homo sapiens OX=9606 GN=LPA PE=1 SV=2;tr|A0A087WWY0|A0A087WWY0_HUMAN Apolipoprotein(a) OS=Homo sapiens OX=9606 GN=LPA PE=1 SV=1	2	5	4	4	2	2	1	3	0	1	0	2	0	0	0	1	3	1	1	3	1	1	3	2	2	1	4	2	2	2	1	2	0	1	0	2	0	0	0	1	2	1	1	3
sp|P08571|CD14_HUMAN;tr|D6RFL4|D6RFL4_HUMAN	sp|P08571|CD14_HUMAN;tr|D6RFL4|D6RFL4_HUMAN	8;6	8;6	8;6	sp|P08571|CD14_HUMAN Monocyte differentiation antigen CD14 OS=Homo sapiens OX=9606 GN=CD14 PE=1 SV=2;tr|D6RFL4|D6RFL4_HUMAN Monocyte differentiation antigen CD14 (Fragment) OS=Homo sapiens OX=9606 GN=CD14 PE=1 SV=1	2	8	8	8	6	7	5	6	4	4	3	6	4	5	3	3	5	6	5	7	2	4	1	5	4	4	1	5	6	7	5	6	4	4	3	6	4	5	3	3	5	6	5	7
tr|A0A0D9SG88|A0A0D9SG88_HUMAN;sp|P08603|CFAH_HUMAN	tr|A0A0D9SG88|A0A0D9SG88_HUMAN;sp|P08603|CFAH_HUMAN	1;1	1;1	1;1	tr|A0A0D9SG88|A0A0D9SG88_HUMAN Complement factor H OS=Homo sapiens OX=9606 GN=CFH PE=1 SV=1;sp|P08603|CFAH_HUMAN Complement factor H OS=Homo sapiens OX=9606 GN=CFH PE=1 SV=4	2	1	1	1	0	0	0	1	0	0	0	0	0	0	0	0	0	0	0	0	0	0	0	0	0	0	1	0	0	0	0	1	0	0	0	0	0	0	0	0	0	0	0	0
sp|P09172|DOPO_HUMAN;tr|Q5T382|Q5T382_HUMAN	sp|P09172|DOPO_HUMAN	11;1	11;1	11;1	sp|P09172|DOPO_HUMAN Dopamine beta-hydroxylase OS=Homo sapiens OX=9606 GN=DBH PE=1 SV=3	2	11	11	11	0	4	6	2	3	0	0	4	2	3	1	0	7	7	4	0	3	2	6	6	2	4	5	3	0	4	6	2	3	0	0	4	2	3	1	0	7	7	4	0
sp|P09486|SPRC_HUMAN	sp|P09486|SPRC_HUMAN	2	2	2	sp|P09486|SPRC_HUMAN SPARC OS=Homo sapiens OX=9606 GN=SPARC PE=1 SV=1	1	2	2	2	1	0	0	0	0	0	2	1	0	1	0	0	1	0	0	0	1	0	0	0	0	0	0	1	1	0	0	0	0	0	2	1	0	1	0	0	1	0	0	0
sp|P09871|C1S_HUMAN;tr|A0A087X232|A0A087X232_HUMAN;tr|F8WCZ6|F8WCZ6_HUMAN;tr|H0Y5D1|H0Y5D1_HUMAN;tr|F5H7T4|F5H7T4_HUMAN;tr|B5MCV4|B5MCV4_HUMAN	sp|P09871|C1S_HUMAN;tr|A0A087X232|A0A087X232_HUMAN;tr|F8WCZ6|F8WCZ6_HUMAN	21;20;19;6;4;2	21;20;19;6;4;2	20;19;19;5;4;1	sp|P09871|C1S_HUMAN Complement C1s subcomponent OS=Homo sapiens OX=9606 GN=C1S PE=1 SV=1;tr|A0A087X232|A0A087X232_HUMAN Complement C1s subcomponent OS=Homo sapiens OX=9606 GN=C1S PE=1 SV=1;tr|F8WCZ6|F8WCZ6_HUMAN Complement C1s subcomponent OS=Homo sapiens	6	21	21	20	16	13	15	16	15	15	12	13	12	17	13	12	18	17	15	19	15	17	17	16	17	15	12	10	16	13	15	16	15	15	12	13	12	17	13	12	18	17	15	19
sp|P0C091|FREM3_HUMAN	sp|P0C091|FREM3_HUMAN	1	1	1	sp|P0C091|FREM3_HUMAN FRAS1-related extracellular matrix protein 3 OS=Homo sapiens OX=9606 GN=FREM3 PE=3 SV=2	1	1	1	1	1	1	1	1	1	1	1	1	1	1	1	1	1	1	1	0	1	0	1	1	1	1	0	1	1	1	1	1	1	1	1	1	1	1	1	1	1	1	1	0
sp|P0C0L5|CO4B_HUMAN;tr|F5GXS0|F5GXS0_HUMAN;tr|A0A3B3ISA6|A0A3B3ISA6_HUMAN;tr|A0A3B3ISD7|A0A3B3ISD7_HUMAN	sp|P0C0L5|CO4B_HUMAN;tr|F5GXS0|F5GXS0_HUMAN;tr|A0A3B3ISA6|A0A3B3ISA6_HUMAN	59;58;41;5	59;58;41;5	1;1;1;0	sp|P0C0L5|CO4B_HUMAN Complement C4-B OS=Homo sapiens OX=9606 GN=C4B PE=1 SV=2;tr|F5GXS0|F5GXS0_HUMAN Complement C4-B OS=Homo sapiens OX=9606 GN=C4B PE=1 SV=1;tr|A0A3B3ISA6|A0A3B3ISA6_HUMAN Complement C4-B (Fragment) OS=Homo sapiens OX=9606 GN=C4B PE=1 SV=1	4	59	59	1	33	25	27	44	37	21	35	28	22	37	18	15	32	36	29	24	46	37	36	19	20	18	52	14	33	25	27	44	37	21	35	28	22	37	18	15	32	36	29	24
sp|P0DJI8|SAA1_HUMAN;tr|E9PQD6|E9PQD6_HUMAN	sp|P0DJI8|SAA1_HUMAN;tr|E9PQD6|E9PQD6_HUMAN	4;3	2;1	2;1	sp|P0DJI8|SAA1_HUMAN Serum amyloid A-1 protein OS=Homo sapiens OX=9606 GN=SAA1 PE=1 SV=1;tr|E9PQD6|E9PQD6_HUMAN Serum amyloid A protein OS=Homo sapiens OX=9606 GN=SAA1 PE=1 SV=1	2	4	2	2	2	4	1	2	3	3	2	3	2	3	2	1	2	2	2	2	3	3	2	3	2	3	2	2	1	2	0	1	2	2	1	2	1	2	1	0	1	1	1	1
sp|P0DOY3|IGLC3_HUMAN;sp|P0DOY2|IGLC2_HUMAN;sp|P0CF74|IGLC6_HUMAN;tr|A0A5H1ZRQ7|A0A5H1ZRQ7_HUMAN;sp|A0M8Q6|IGLC7_HUMAN	sp|P0DOY3|IGLC3_HUMAN;sp|P0DOY2|IGLC2_HUMAN;sp|P0CF74|IGLC6_HUMAN	8;8;4;3;3	8;8;4;3;3	3;3;1;1;1	sp|P0DOY3|IGLC3_HUMAN Immunoglobulin lambda constant 3 OS=Homo sapiens OX=9606 GN=IGLC3 PE=1 SV=1;sp|P0DOY2|IGLC2_HUMAN Immunoglobulin lambda constant 2 OS=Homo sapiens OX=9606 GN=IGLC2 PE=1 SV=1;sp|P0CF74|IGLC6_HUMAN Immunoglobulin lambda constant 6 OS=Ho	5	8	8	3	5	5	6	6	5	5	5	5	6	5	7	6	5	5	6	6	4	6	8	6	7	6	6	4	5	5	6	6	5	5	5	5	6	5	7	6	5	5	6	6
sp|P0DP01|HV108_HUMAN	sp|P0DP01|HV108_HUMAN	2	1	1	sp|P0DP01|HV108_HUMAN Immunoglobulin heavy variable 1-8 OS=Homo sapiens OX=9606 GN=IGHV1-8 PE=1 SV=1	1	2	1	1	2	2	1	2	2	1	1	2	2	2	1	2	2	2	1	2	2	2	1	2	2	2	2	2	1	1	0	1	1	0	0	1	1	1	0	1	1	1	0	1
tr|A0A7I2V3P8|A0A7I2V3P8_HUMAN;sp|P0DTE2|HV511_HUMAN	tr|A0A7I2V3P8|A0A7I2V3P8_HUMAN;sp|P0DTE2|HV511_HUMAN	1;1	1;1	1;1	tr|A0A7I2V3P8|A0A7I2V3P8_HUMAN Probable non-functional immunoglobulin heavy variable 8-51-1 (Fragment) OS=Homo sapiens OX=9606 GN=IGHV8-51-1 PE=4 SV=1;sp|P0DTE2|HV511_HUMAN Probable non-functional immunoglobulin heavy variable 8-51-1 OS=Homo sapiens OX=960	2	1	1	1	0	0	1	0	0	0	1	0	0	0	0	0	0	0	0	0	0	0	0	0	0	0	1	1	0	0	1	0	0	0	1	0	0	0	0	0	0	0	0	0
sp|P10909|CLUS_HUMAN;tr|E7ERK6|E7ERK6_HUMAN;tr|H0YLK8|H0YLK8_HUMAN;tr|H0YC35|H0YC35_HUMAN;tr|E7ETB4|E7ETB4_HUMAN;tr|E5RG36|E5RG36_HUMAN;tr|E5RGB0|E5RGB0_HUMAN;tr|E5RH61|E5RH61_HUMAN;tr|E5RJZ5|E5RJZ5_HUMAN;tr|H0YAS8|H0YAS8_HUMAN	sp|P10909|CLUS_HUMAN;tr|E7ERK6|E7ERK6_HUMAN;tr|H0YLK8|H0YLK8_HUMAN;tr|H0YC35|H0YC35_HUMAN	17;10;10;9;8;6;6;6;6;6	17;10;10;9;8;6;6;6;6;6	17;10;10;9;8;6;6;6;6;6	sp|P10909|CLUS_HUMAN Clusterin OS=Homo sapiens OX=9606 GN=CLU PE=1 SV=1;tr|E7ERK6|E7ERK6_HUMAN Clusterin (Fragment) OS=Homo sapiens OX=9606 GN=CLU PE=1 SV=1;tr|H0YLK8|H0YLK8_HUMAN Clusterin (Fragment) OS=Homo sapiens OX=9606 GN=CLU PE=1 SV=1;tr|H0YC35|H0YC	10	17	17	17	11	8	11	11	10	10	12	11	10	10	10	9	12	11	11	13	11	10	8	9	9	9	11	11	11	8	11	11	10	10	12	11	10	10	10	9	12	11	11	13
tr|A0A7P0TAI0|A0A7P0TAI0_HUMAN;tr|A0A7P0TB36|A0A7P0TB36_HUMAN;sp|P11021|BIP_HUMAN	tr|A0A7P0TAI0|A0A7P0TAI0_HUMAN;tr|A0A7P0TB36|A0A7P0TB36_HUMAN;sp|P11021|BIP_HUMAN	4;4;4	4;4;4	4;4;4	tr|A0A7P0TAI0|A0A7P0TAI0_HUMAN 78 kDa glucose-regulated protein OS=Homo sapiens OX=9606 GN=HSPA5 PE=1 SV=1;tr|A0A7P0TB36|A0A7P0TB36_HUMAN 78 kDa glucose-regulated protein OS=Homo sapiens OX=9606 GN=HSPA5 PE=1 SV=1;sp|P11021|BIP_HUMAN Endoplasmic reticulum	3	4	4	4	0	0	1	1	0	0	0	0	0	1	0	0	1	1	1	0	0	0	0	1	0	0	1	0	0	0	1	1	0	0	0	0	0	1	0	0	1	1	1	0
sp|P11226|MBL2_HUMAN	sp|P11226|MBL2_HUMAN	5	5	5	sp|P11226|MBL2_HUMAN Mannose-binding protein C OS=Homo sapiens OX=9606 GN=MBL2 PE=1 SV=2	1	5	5	5	1	1	1	2	4	0	0	1	0	3	0	0	1	0	0	0	0	4	0	1	1	0	3	0	1	1	1	2	4	0	0	1	0	3	0	0	1	0	0	0
tr|H3BRJ9|H3BRJ9_HUMAN;sp|P11597|CETP_HUMAN	tr|H3BRJ9|H3BRJ9_HUMAN;sp|P11597|CETP_HUMAN	2;2	2;2	2;2	tr|H3BRJ9|H3BRJ9_HUMAN Cholesteryl ester transfer protein OS=Homo sapiens OX=9606 GN=CETP PE=1 SV=1;sp|P11597|CETP_HUMAN Cholesteryl ester transfer protein OS=Homo sapiens OX=9606 GN=CETP PE=1 SV=2	2	2	2	2	1	1	1	1	1	0	1	0	0	1	0	1	1	1	0	1	1	0	0	1	1	1	2	0	1	1	1	1	1	0	1	0	0	1	0	1	1	1	0	1
sp|P12830|CADH1_HUMAN	sp|P12830|CADH1_HUMAN	1	1	1	sp|P12830|CADH1_HUMAN Cadherin-1 OS=Homo sapiens OX=9606 GN=CDH1 PE=1 SV=3	1	1	1	1	1	0	0	0	0	0	0	0	0	0	0	0	0	1	0	0	0	0	0	0	0	0	0	0	1	0	0	0	0	0	0	0	0	0	0	0	0	1	0	0
sp|P12955|PEPD_HUMAN;tr|K7ES25|K7ES25_HUMAN;tr|A0A494C165|A0A494C165_HUMAN;tr|A0A494C194|A0A494C194_HUMAN	sp|P12955|PEPD_HUMAN;tr|K7ES25|K7ES25_HUMAN;tr|A0A494C165|A0A494C165_HUMAN;tr|A0A494C194|A0A494C194_HUMAN	5;4;4;3	5;4;4;3	5;4;4;3	sp|P12955|PEPD_HUMAN Xaa-Pro dipeptidase OS=Homo sapiens OX=9606 GN=PEPD PE=1 SV=3;tr|K7ES25|K7ES25_HUMAN Xaa-Pro dipeptidase (Fragment) OS=Homo sapiens OX=9606 GN=PEPD PE=1 SV=3;tr|A0A494C165|A0A494C165_HUMAN Xaa-Pro dipeptidase (Fragment) OS=Homo sapiens	4	5	5	5	1	0	2	2	0	0	0	0	0	3	1	1	2	0	1	0	0	1	2	3	2	3	1	1	1	0	2	2	0	0	0	0	0	3	1	1	2	0	1	0
tr|H7BYX6|H7BYX6_HUMAN;tr|A0A087WTE4|A0A087WTE4_HUMAN;tr|A0A087WTF6|A0A087WTF6_HUMAN;tr|A0A087WX77|A0A087WX77_HUMAN;sp|P13591|NCAM1_HUMAN;tr|A0A087WWD4|A0A087WWD4_HUMAN;tr|A0A087WV75|A0A087WV75_HUMAN	tr|H7BYX6|H7BYX6_HUMAN;tr|A0A087WTE4|A0A087WTE4_HUMAN;tr|A0A087WTF6|A0A087WTF6_HUMAN;tr|A0A087WX77|A0A087WX77_HUMAN;sp|P13591|NCAM1_HUMAN;tr|A0A087WWD4|A0A087WWD4_HUMAN;tr|A0A087WV75|A0A087WV75_HUMAN	3;3;3;3;3;3;3	3;3;3;3;3;3;3	3;3;3;3;3;3;3	tr|H7BYX6|H7BYX6_HUMAN Neural cell adhesion molecule 1 OS=Homo sapiens OX=9606 GN=NCAM1 PE=1 SV=2;tr|A0A087WTE4|A0A087WTE4_HUMAN Neural cell adhesion molecule 1 OS=Homo sapiens OX=9606 GN=NCAM1 PE=1 SV=1;tr|A0A087WTF6|A0A087WTF6_HUMAN Neural cell adhesion	7	3	3	3	0	0	0	1	1	0	1	2	0	2	0	1	2	0	0	1	2	0	1	1	1	0	1	1	0	0	0	1	1	0	1	2	0	2	0	1	2	0	0	1
sp|P13671|CO6_HUMAN;tr|C9JC72|C9JC72_HUMAN	sp|P13671|CO6_HUMAN	15;1	15;1	15;1	sp|P13671|CO6_HUMAN Complement component C6 OS=Homo sapiens OX=9606 GN=C6 PE=1 SV=3	2	15	15	15	5	2	4	8	7	1	5	1	0	4	2	1	3	4	3	1	8	10	6	4	1	2	11	5	5	2	4	8	7	1	5	1	0	4	2	1	3	4	3	1
sp|P13796|PLSL_HUMAN;tr|Q5TBN3|Q5TBN3_HUMAN;tr|Q5TBN5|Q5TBN5_HUMAN;tr|U3KQI3|U3KQI3_HUMAN;tr|C9JAM8|C9JAM8_HUMAN;sp|Q14651|PLSI_HUMAN	sp|P13796|PLSL_HUMAN	11;4;1;1;1;1	11;4;1;1;1;1	9;3;1;0;0;0	sp|P13796|PLSL_HUMAN Plastin-2 OS=Homo sapiens OX=9606 GN=LCP1 PE=1 SV=6	6	11	11	9	4	2	4	5	0	1	2	2	1	6	3	2	4	6	2	4	1	2	1	4	3	6	1	2	4	2	4	5	0	1	2	2	1	6	3	2	4	6	2	4
sp|P14151|LYAM1_HUMAN	sp|P14151|LYAM1_HUMAN	6	6	6	sp|P14151|LYAM1_HUMAN L-selectin OS=Homo sapiens OX=9606 GN=SELL PE=1 SV=2	1	6	6	6	1	1	1	2	1	1	1	2	1	2	1	1	1	2	1	2	3	2	1	1	1	2	3	1	1	1	1	2	1	1	1	2	1	2	1	1	1	2	1	2
sp|P15144|AMPN_HUMAN	sp|P15144|AMPN_HUMAN	6	6	6	sp|P15144|AMPN_HUMAN Aminopeptidase N OS=Homo sapiens OX=9606 GN=ANPEP PE=1 SV=4	1	6	6	6	3	5	2	1	3	1	1	3	1	2	1	1	2	4	0	3	2	0	3	3	1	4	0	1	3	5	2	1	3	1	1	3	1	2	1	1	2	4	0	3
sp|P15814|IGLL1_HUMAN	sp|P15814|IGLL1_HUMAN	2	2	1	sp|P15814|IGLL1_HUMAN Immunoglobulin lambda-like polypeptide 1 OS=Homo sapiens OX=9606 GN=IGLL1 PE=1 SV=1	1	2	2	1	1	1	1	0	2	1	1	1	1	1	0	1	1	1	0	0	1	1	1	0	1	1	1	1	1	1	1	0	2	1	1	1	1	1	0	1	1	1	0	0
tr|H0YDX6|H0YDX6_HUMAN;tr|H0YD13|H0YD13_HUMAN;tr|H0YD17|H0YD17_HUMAN;tr|H0YDW7|H0YDW7_HUMAN;tr|H0YCV9|H0YCV9_HUMAN;tr|H0Y2P0|H0Y2P0_HUMAN;tr|H0Y5E4|H0Y5E4_HUMAN;sp|P16070|CD44_HUMAN;tr|E9PKC6|E9PKC6_HUMAN	tr|H0YDX6|H0YDX6_HUMAN;tr|H0YD13|H0YD13_HUMAN;tr|H0YD17|H0YD17_HUMAN;tr|H0YDW7|H0YDW7_HUMAN;tr|H0YCV9|H0YCV9_HUMAN;tr|H0Y2P0|H0Y2P0_HUMAN;tr|H0Y5E4|H0Y5E4_HUMAN;sp|P16070|CD44_HUMAN;tr|E9PKC6|E9PKC6_HUMAN	2;2;2;2;2;2;2;2;1	2;2;2;2;2;2;2;2;1	2;2;2;2;2;2;2;2;1	tr|H0YDX6|H0YDX6_HUMAN CD44 antigen (Fragment) OS=Homo sapiens OX=9606 GN=CD44 PE=1 SV=2;tr|H0YD13|H0YD13_HUMAN CD44 antigen OS=Homo sapiens OX=9606 GN=CD44 PE=1 SV=2;tr|H0YD17|H0YD17_HUMAN CD44 antigen (Fragment) OS=Homo sapiens OX=9606 GN=CD44 PE=1 SV=8;	9	2	2	2	1	0	2	1	1	1	1	2	1	1	0	1	1	1	1	1	1	1	1	1	1	1	1	1	1	0	2	1	1	1	1	2	1	1	0	1	1	1	1	1
sp|P16930|FAAA_HUMAN;tr|A0A804HJ13|A0A804HJ13_HUMAN;tr|A0A804HJX2|A0A804HJX2_HUMAN;tr|H0YLC7|H0YLC7_HUMAN;tr|B7Z4W2|B7Z4W2_HUMAN	sp|P16930|FAAA_HUMAN;tr|A0A804HJ13|A0A804HJ13_HUMAN;tr|A0A804HJX2|A0A804HJX2_HUMAN;tr|H0YLC7|H0YLC7_HUMAN;tr|B7Z4W2|B7Z4W2_HUMAN	2;1;1;1;1	2;1;1;1;1	2;1;1;1;1	sp|P16930|FAAA_HUMAN Fumarylacetoacetase OS=Homo sapiens OX=9606 GN=FAH PE=1 SV=2;tr|A0A804HJ13|A0A804HJ13_HUMAN Fumarylacetoacetase OS=Homo sapiens OX=9606 GN=FAH PE=1 SV=1;tr|A0A804HJX2|A0A804HJX2_HUMAN Fumarylacetoacetase OS=Homo sapiens OX=9606 GN=FAH	5	2	2	2	0	0	0	0	0	0	0	1	0	0	1	1	0	0	0	0	0	0	0	0	0	0	1	0	0	0	0	0	0	0	0	1	0	0	1	1	0	0	0	0
tr|C9JW52|C9JW52_HUMAN;tr|C9JMY1|C9JMY1_HUMAN;sp|P18065|IBP2_HUMAN	tr|C9JW52|C9JW52_HUMAN;tr|C9JMY1|C9JMY1_HUMAN;sp|P18065|IBP2_HUMAN	1;1;1	1;1;1	1;1;1	tr|C9JW52|C9JW52_HUMAN Insulin-like growth factor-binding protein 2 (Fragment) OS=Homo sapiens OX=9606 GN=IGFBP2 PE=1 SV=1;tr|C9JMY1|C9JMY1_HUMAN Insulin-like growth factor-binding protein 2 OS=Homo sapiens OX=9606 GN=IGFBP2 PE=1 SV=1;sp|P18065|IBP2_HUMAN	3	1	1	1	0	0	0	1	0	0	0	0	0	0	0	0	0	0	0	0	0	0	0	0	0	0	0	0	0	0	0	1	0	0	0	0	0	0	0	0	0	0	0	0
sp|P18428|LBP_HUMAN	sp|P18428|LBP_HUMAN	4	4	4	sp|P18428|LBP_HUMAN Lipopolysaccharide-binding protein OS=Homo sapiens OX=9606 GN=LBP PE=1 SV=3	1	4	4	4	0	1	0	0	1	0	0	0	0	0	0	0	1	1	0	1	3	0	0	0	0	0	0	0	0	1	0	0	1	0	0	0	0	0	0	0	1	1	0	1
sp|P19320|VCAM1_HUMAN;tr|E9PDD2|E9PDD2_HUMAN	sp|P19320|VCAM1_HUMAN;tr|E9PDD2|E9PDD2_HUMAN	3;2	3;2	3;2	sp|P19320|VCAM1_HUMAN Vascular cell adhesion protein 1 OS=Homo sapiens OX=9606 GN=VCAM1 PE=1 SV=1;tr|E9PDD2|E9PDD2_HUMAN Vascular cell adhesion protein 1 OS=Homo sapiens OX=9606 GN=VCAM1 PE=1 SV=1	2	3	3	3	1	1	3	0	0	0	0	1	0	1	0	1	1	2	1	2	1	1	1	0	1	1	0	1	1	1	3	0	0	0	0	1	0	1	0	1	1	2	1	2
sp|P19652|A1AG2_HUMAN	sp|P19652|A1AG2_HUMAN	11	8	8	sp|P19652|A1AG2_HUMAN Alpha-1-acid glycoprotein 2 OS=Homo sapiens OX=9606 GN=ORM2 PE=1 SV=2	1	11	8	8	9	10	8	8	9	9	9	8	8	10	9	8	8	9	9	10	8	9	9	9	9	10	9	8	6	7	6	6	6	6	6	6	6	7	6	6	6	6	6	7
sp|P20742|PZP_HUMAN;tr|F5GXY0|F5GXY0_HUMAN	sp|P20742|PZP_HUMAN	49;4	40;4	39;3	sp|P20742|PZP_HUMAN Pregnancy zone protein OS=Homo sapiens OX=9606 GN=PZP PE=1 SV=4	2	49	40	39	9	23	8	26	30	23	24	6	30	14	6	27	9	31	27	17	22	27	27	8	38	26	20	10	0	16	0	19	24	15	18	0	22	5	0	20	1	23	19	9
tr|A0A087X0I0|A0A087X0I0_HUMAN;tr|A0A140T9L7|A0A140T9L7_HUMAN;tr|A0A140T8Z8|A0A140T8Z8_HUMAN;tr|A0A140T9C0|A0A140T9C0_HUMAN;tr|A0A140T902|A0A140T902_HUMAN;tr|A0A140T8Y3|A0A140T8Y3_HUMAN;tr|A0A140TA52|A0A140TA52_HUMAN;tr|A0A140TA41|A0A140TA41_HUMAN;tr|A0A140TA33|A0A140TA33_HUMAN;sp|P22105|TENX_HUMAN;tr|A0A3B3ISX9|A0A3B3ISX9_HUMAN;sp|Q16473|TENXA_HUMAN	tr|A0A087X0I0|A0A087X0I0_HUMAN;tr|A0A140T9L7|A0A140T9L7_HUMAN;tr|A0A140T8Z8|A0A140T8Z8_HUMAN;tr|A0A140T9C0|A0A140T9C0_HUMAN;tr|A0A140T902|A0A140T902_HUMAN;tr|A0A140T8Y3|A0A140T8Y3_HUMAN;tr|A0A140TA52|A0A140TA52_HUMAN;tr|A0A140TA41|A0A140TA41_HUMAN;tr|A0A140TA33|A0A140TA33_HUMAN;sp|P22105|TENX_HUMAN;tr|A0A3B3ISX9|A0A3B3ISX9_HUMAN	4;4;4;4;4;4;4;4;4;4;4;1	4;4;4;4;4;4;4;4;4;4;4;1	4;4;4;4;4;4;4;4;4;4;4;1	tr|A0A087X0I0|A0A087X0I0_HUMAN Tenascin-X OS=Homo sapiens OX=9606 GN=TNXB PE=1 SV=1;tr|A0A140T9L7|A0A140T9L7_HUMAN Tenascin-X (Fragment) OS=Homo sapiens OX=9606 GN=TNXB PE=1 SV=1;tr|A0A140T8Z8|A0A140T8Z8_HUMAN Tenascin-X (Fragment) OS=Homo sapiens OX=9606	12	4	4	4	1	0	0	1	1	0	0	0	0	1	0	0	0	1	0	1	0	0	0	1	0	0	0	0	1	0	0	1	1	0	0	0	0	1	0	0	0	1	0	1
tr|A0A087X1J7|A0A087X1J7_HUMAN;sp|P22352|GPX3_HUMAN;tr|H0YBE4|H0YBE4_HUMAN;tr|E5RG32|E5RG32_HUMAN;tr|H0YC19|H0YC19_HUMAN	tr|A0A087X1J7|A0A087X1J7_HUMAN;sp|P22352|GPX3_HUMAN	6;6;2;1;1	6;6;2;1;1	6;6;2;1;1	tr|A0A087X1J7|A0A087X1J7_HUMAN Glutathione peroxidase OS=Homo sapiens OX=9606 GN=GPX3 PE=1 SV=1;sp|P22352|GPX3_HUMAN Glutathione peroxidase 3 OS=Homo sapiens OX=9606 GN=GPX3 PE=1 SV=2	5	6	6	6	3	3	3	3	4	3	4	4	4	4	4	3	6	4	5	5	5	4	5	3	4	5	4	3	3	3	3	3	4	3	4	4	4	4	4	3	6	4	5	5
sp|P22792|CPN2_HUMAN	sp|P22792|CPN2_HUMAN	17	17	17	sp|P22792|CPN2_HUMAN Carboxypeptidase N subunit 2 OS=Homo sapiens OX=9606 GN=CPN2 PE=1 SV=3	1	17	17	17	13	6	8	14	11	4	5	11	7	12	5	1	10	14	9	7	11	10	7	7	3	5	14	9	13	6	8	14	11	4	5	11	7	12	5	1	10	14	9	7
sp|P22891|PROZ_HUMAN	sp|P22891|PROZ_HUMAN	9	9	9	sp|P22891|PROZ_HUMAN Vitamin K-dependent protein Z OS=Homo sapiens OX=9606 GN=PROZ PE=1 SV=2	1	9	9	9	4	1	3	5	2	1	1	3	0	1	3	3	6	5	3	5	3	3	3	3	3	2	4	4	4	1	3	5	2	1	1	3	0	1	3	3	6	5	3	5
sp|P22897|MRC1_HUMAN	sp|P22897|MRC1_HUMAN	2	2	2	sp|P22897|MRC1_HUMAN Macrophage mannose receptor 1 OS=Homo sapiens OX=9606 GN=MRC1 PE=1 SV=1	1	2	2	2	0	0	0	2	0	0	0	1	0	0	0	0	0	1	0	0	0	0	0	0	0	0	1	0	0	0	0	2	0	0	0	1	0	0	0	0	0	1	0	0
sp|P23280|CAH6_HUMAN	sp|P23280|CAH6_HUMAN	1	1	1	sp|P23280|CAH6_HUMAN Carbonic anhydrase 6 OS=Homo sapiens OX=9606 GN=CA6 PE=1 SV=3	1	1	1	1	0	0	0	0	0	0	0	0	0	0	0	0	1	1	0	0	0	0	0	0	0	0	0	0	0	0	0	0	0	0	0	0	0	0	0	0	1	1	0	0
sp|P25311|ZA2G_HUMAN;tr|C9JEV0|C9JEV0_HUMAN;tr|H7BZJ8|H7BZJ8_HUMAN	sp|P25311|ZA2G_HUMAN;tr|C9JEV0|C9JEV0_HUMAN	17;12;2	17;12;2	17;12;2	sp|P25311|ZA2G_HUMAN Zinc-alpha-2-glycoprotein OS=Homo sapiens OX=9606 GN=AZGP1 PE=1 SV=2;tr|C9JEV0|C9JEV0_HUMAN Zinc-alpha-2-glycoprotein OS=Homo sapiens OX=9606 GN=AZGP1 PE=1 SV=1	3	17	17	17	12	12	12	14	10	8	10	14	11	12	12	11	14	14	14	13	12	11	10	11	12	10	10	11	12	12	12	14	10	8	10	14	11	12	12	11	14	14	14	13
sp|P26927|HGFL_HUMAN;tr|G3XAK1|G3XAK1_HUMAN	sp|P26927|HGFL_HUMAN;tr|G3XAK1|G3XAK1_HUMAN	3;3	3;3	3;3	sp|P26927|HGFL_HUMAN Hepatocyte growth factor-like protein OS=Homo sapiens OX=9606 GN=MST1 PE=1 SV=2;tr|G3XAK1|G3XAK1_HUMAN Hepatocyte growth factor-like protein OS=Homo sapiens OX=9606 GN=MST1 PE=1 SV=1	2	3	3	3	0	0	0	2	0	0	0	0	0	1	0	1	0	0	0	0	0	0	0	0	0	0	0	0	0	0	0	2	0	0	0	0	0	1	0	1	0	0	0	0
sp|P27169|PON1_HUMAN;tr|F8WF42|F8WF42_HUMAN	sp|P27169|PON1_HUMAN	14;1	14;1	14;1	sp|P27169|PON1_HUMAN Serum paraoxonase/arylesterase 1 OS=Homo sapiens OX=9606 GN=PON1 PE=1 SV=3	2	14	14	14	12	11	13	11	12	10	8	13	11	11	12	10	13	12	13	13	11	12	9	11	11	14	10	10	12	11	13	11	12	10	8	13	11	11	12	10	13	12	13	13
sp|P29622|KAIN_HUMAN	sp|P29622|KAIN_HUMAN	2	2	2	sp|P29622|KAIN_HUMAN Kallistatin OS=Homo sapiens OX=9606 GN=SERPINA4 PE=1 SV=3	1	2	2	2	1	0	0	0	1	0	0	1	0	1	0	0	0	1	0	1	0	0	0	0	0	0	0	0	1	0	0	0	1	0	0	1	0	1	0	0	0	1	0	1
sp|P31944|CASPE_HUMAN	sp|P31944|CASPE_HUMAN	2	2	2	sp|P31944|CASPE_HUMAN Caspase-14 OS=Homo sapiens OX=9606 GN=CASP14 PE=1 SV=2	1	2	2	2	0	0	0	0	0	0	0	0	0	0	1	0	0	1	0	0	0	0	0	0	0	0	0	0	0	0	0	0	0	0	0	0	0	0	1	0	0	1	0	0
sp|P32119|PRDX2_HUMAN;tr|A6NIW5|A6NIW5_HUMAN;tr|A0A0A0MRQ5|A0A0A0MRQ5_HUMAN;tr|A0A0A0MSI0|A0A0A0MSI0_HUMAN;UPS1_UPS2|Q06830ups|PRDX1_HUMAN_UPS	sp|P32119|PRDX2_HUMAN;tr|A6NIW5|A6NIW5_HUMAN	6;4;1;1;1	6;4;1;1;1	6;4;1;1;1	sp|P32119|PRDX2_HUMAN Peroxiredoxin-2 OS=Homo sapiens OX=9606 GN=PRDX2 PE=1 SV=5;tr|A6NIW5|A6NIW5_HUMAN Peroxiredoxin 2, isoform CRA_a OS=Homo sapiens OX=9606 GN=PRDX2 PE=1 SV=2	5	6	6	6	0	4	3	2	4	0	2	1	1	0	0	3	1	3	0	4	2	0	2	5	2	2	3	5	0	4	3	2	4	0	2	1	1	0	0	3	1	3	0	4
sp|P33151|CADH5_HUMAN;tr|I3L1J2|I3L1J2_HUMAN;tr|H3BPG1|H3BPG1_HUMAN	sp|P33151|CADH5_HUMAN;tr|I3L1J2|I3L1J2_HUMAN	5;4;1	5;4;1	5;4;1	sp|P33151|CADH5_HUMAN Cadherin-5 OS=Homo sapiens OX=9606 GN=CDH5 PE=1 SV=5;tr|I3L1J2|I3L1J2_HUMAN Cadherin-5 OS=Homo sapiens OX=9606 GN=CDH5 PE=1 SV=1	3	5	5	5	1	0	0	0	1	0	0	1	1	0	1	1	1	1	3	3	0	1	0	0	0	0	0	0	1	0	0	0	1	0	0	1	1	0	1	1	1	1	3	3
sp|P33908|MA1A1_HUMAN	sp|P33908|MA1A1_HUMAN	1	1	1	sp|P33908|MA1A1_HUMAN Mannosyl-oligosaccharide 1,2-alpha-mannosidase IA OS=Homo sapiens OX=9606 GN=MAN1A1 PE=1 SV=3	1	1	1	1	0	0	0	0	0	0	0	0	0	1	1	0	0	1	0	1	0	0	1	1	1	1	1	1	0	0	0	0	0	0	0	0	0	1	1	0	0	1	0	1
tr|A0A7P0MNE9|A0A7P0MNE9_HUMAN;sp|P35030|TRY3_HUMAN	tr|A0A7P0MNE9|A0A7P0MNE9_HUMAN;sp|P35030|TRY3_HUMAN	1;1	1;1	1;1	tr|A0A7P0MNE9|A0A7P0MNE9_HUMAN Trypsin-3 OS=Homo sapiens OX=9606 GN=PRSS3 PE=1 SV=1;sp|P35030|TRY3_HUMAN Trypsin-3 OS=Homo sapiens OX=9606 GN=PRSS3 PE=1 SV=2	2	1	1	1	1	1	1	1	1	0	1	1	1	0	0	0	1	1	1	0	0	0	0	0	0	0	0	0	1	1	1	1	1	0	1	1	1	0	0	0	1	1	1	0
sp|P35858|ALS_HUMAN	sp|P35858|ALS_HUMAN	7	7	7	sp|P35858|ALS_HUMAN Insulin-like growth factor-binding protein complex acid labile subunit OS=Homo sapiens OX=9606 GN=IGFALS PE=1 SV=1	1	7	7	7	2	0	0	1	3	1	1	2	0	3	2	0	0	1	0	1	5	2	1	1	1	1	1	3	2	0	0	1	3	1	1	2	0	3	2	0	0	1	0	1
sp|P36980|FHR2_HUMAN;tr|A0A3B3IQ51|A0A3B3IQ51_HUMAN;tr|V9GYE7|V9GYE7_HUMAN;tr|A0A3B3ISW6|A0A3B3ISW6_HUMAN;tr|B1AKG0|B1AKG0_HUMAN;sp|Q03591|FHR1_HUMAN;tr|A0A3B3IS00|A0A3B3IS00_HUMAN;tr|A0A3B3IRW0|A0A3B3IRW0_HUMAN;tr|A0A3B3IS28|A0A3B3IS28_HUMAN	sp|P36980|FHR2_HUMAN;tr|A0A3B3IQ51|A0A3B3IQ51_HUMAN;tr|V9GYE7|V9GYE7_HUMAN;tr|A0A3B3ISW6|A0A3B3ISW6_HUMAN;tr|B1AKG0|B1AKG0_HUMAN;sp|Q03591|FHR1_HUMAN;tr|A0A3B3IS00|A0A3B3IS00_HUMAN	6;6;5;4;4;4;3;2;1	6;6;5;4;4;4;3;2;1	6;6;5;4;4;4;3;2;1	sp|P36980|FHR2_HUMAN Complement factor H-related protein 2 OS=Homo sapiens OX=9606 GN=CFHR2 PE=1 SV=1;tr|A0A3B3IQ51|A0A3B3IQ51_HUMAN Complement factor H-related protein 2 OS=Homo sapiens OX=9606 GN=CFHR2 PE=1 SV=1;tr|V9GYE7|V9GYE7_HUMAN Complement factor H	9	6	6	6	4	2	3	2	0	1	1	3	1	2	1	0	1	4	2	1	1	2	3	1	3	1	3	2	4	2	3	2	0	1	1	3	1	2	1	0	1	4	2	1
sp|P41222|PTGDS_HUMAN;tr|H0Y5A1|H0Y5A1_HUMAN;tr|Q5SQ11|Q5SQ11_HUMAN	sp|P41222|PTGDS_HUMAN;tr|H0Y5A1|H0Y5A1_HUMAN;tr|Q5SQ11|Q5SQ11_HUMAN	2;1;1	2;1;1	2;1;1	sp|P41222|PTGDS_HUMAN Prostaglandin-H2 D-isomerase OS=Homo sapiens OX=9606 GN=PTGDS PE=1 SV=1;tr|H0Y5A1|H0Y5A1_HUMAN Glutathione-independent PGD synthase (Fragment) OS=Homo sapiens OX=9606 GN=PTGDS PE=1 SV=2;tr|Q5SQ11|Q5SQ11_HUMAN Glutathione-independent P	3	2	2	2	1	1	0	0	0	0	0	0	0	0	0	1	2	0	0	0	0	0	1	0	0	1	0	0	1	1	0	0	0	0	0	0	0	0	0	1	2	0	0	0
sp|P43121|MUC18_HUMAN	sp|P43121|MUC18_HUMAN	1	1	1	sp|P43121|MUC18_HUMAN Cell surface glycoprotein MUC18 OS=Homo sapiens OX=9606 GN=MCAM PE=1 SV=2	1	1	1	1	0	0	1	1	1	0	0	0	1	0	0	1	0	1	0	0	0	0	0	0	1	0	0	0	0	0	1	1	1	0	0	0	1	0	0	1	0	1	0	0
sp|P43251|BTD_HUMAN;tr|A0A5F9ZH80|A0A5F9ZH80_HUMAN;tr|A0A5F9ZH15|A0A5F9ZH15_HUMAN;tr|C9JSN9|C9JSN9_HUMAN;tr|A0A5F9ZH97|A0A5F9ZH97_HUMAN;tr|A0A5F9ZHE9|A0A5F9ZHE9_HUMAN;tr|A0A5F9ZHR1|A0A5F9ZHR1_HUMAN;tr|A0A2R8Y5J9|A0A2R8Y5J9_HUMAN;tr|A0A5F9ZHF5|A0A5F9ZHF5_HUMAN;tr|A0A5F9ZH57|A0A5F9ZH57_HUMAN	sp|P43251|BTD_HUMAN;tr|A0A5F9ZH80|A0A5F9ZH80_HUMAN;tr|A0A5F9ZH15|A0A5F9ZH15_HUMAN;tr|C9JSN9|C9JSN9_HUMAN	10;7;6;5;3;3;3;3;3;2	10;7;6;5;3;3;3;3;3;2	10;7;6;5;3;3;3;3;3;2	sp|P43251|BTD_HUMAN Biotinidase OS=Homo sapiens OX=9606 GN=BTD PE=1 SV=2;tr|A0A5F9ZH80|A0A5F9ZH80_HUMAN Biotinidase OS=Homo sapiens OX=9606 GN=BTD PE=1 SV=1;tr|A0A5F9ZH15|A0A5F9ZH15_HUMAN Biotinidase (Fragment) OS=Homo sapiens OX=9606 GN=BTD PE=1 SV=1;tr|C	10	10	10	10	4	3	6	5	3	3	3	6	4	5	5	3	8	6	4	6	6	5	5	7	4	6	2	4	4	3	6	5	3	3	3	6	4	5	5	3	8	6	4	6
sp|P48740|MASP1_HUMAN;tr|F8W876|F8W876_HUMAN;tr|C9JMA2|C9JMA2_HUMAN	sp|P48740|MASP1_HUMAN;tr|F8W876|F8W876_HUMAN	7;7;3	6;6;2	6;6;2	sp|P48740|MASP1_HUMAN Mannan-binding lectin serine protease 1 OS=Homo sapiens OX=9606 GN=MASP1 PE=1 SV=3;tr|F8W876|F8W876_HUMAN Mannan-binding lectin serine protease 1 OS=Homo sapiens OX=9606 GN=MASP1 PE=1 SV=1	3	7	6	6	2	1	3	3	1	0	0	2	1	6	1	1	2	3	3	3	3	4	2	4	3	1	1	1	2	1	3	2	1	0	0	2	1	6	1	1	2	3	3	3
tr|G3XAP6|G3XAP6_HUMAN;sp|P49747|COMP_HUMAN	tr|G3XAP6|G3XAP6_HUMAN;sp|P49747|COMP_HUMAN	5;5	3;3	3;3	tr|G3XAP6|G3XAP6_HUMAN Cartilage oligomeric matrix protein OS=Homo sapiens OX=9606 GN=COMP PE=1 SV=1;sp|P49747|COMP_HUMAN Cartilage oligomeric matrix protein OS=Homo sapiens OX=9606 GN=COMP PE=1 SV=2	2	5	3	3	1	0	1	3	1	0	0	2	1	1	1	1	1	3	1	2	0	2	0	2	0	2	1	1	0	0	0	2	0	0	0	1	1	0	1	1	1	2	0	1
sp|P49908|SEPP1_HUMAN;tr|A0A182DWH7|A0A182DWH7_HUMAN;tr|A0A182DWH8|A0A182DWH8_HUMAN	sp|P49908|SEPP1_HUMAN;tr|A0A182DWH7|A0A182DWH7_HUMAN;tr|A0A182DWH8|A0A182DWH8_HUMAN	4;4;2	4;4;2	4;4;2	sp|P49908|SEPP1_HUMAN Selenoprotein P OS=Homo sapiens OX=9606 GN=SELENOP PE=1 SV=3;tr|A0A182DWH7|A0A182DWH7_HUMAN Selenoprotein P (Fragment) OS=Homo sapiens OX=9606 GN=SELENOP PE=1 SV=1;tr|A0A182DWH8|A0A182DWH8_HUMAN Selenoprotein P (Fragment) OS=Homo sapi	3	4	4	4	1	0	1	1	1	0	1	2	0	1	0	0	1	3	2	1	1	1	0	0	1	0	1	2	1	0	1	1	1	0	1	2	0	1	0	0	1	3	2	1
sp|P51884|LUM_HUMAN	sp|P51884|LUM_HUMAN	12	12	9	sp|P51884|LUM_HUMAN Lumican OS=Homo sapiens OX=9606 GN=LUM PE=1 SV=2	1	12	12	9	8	6	8	9	6	6	8	7	9	7	7	6	7	9	7	7	8	7	8	8	7	9	7	7	8	6	8	9	6	6	8	7	9	7	7	6	7	9	7	7
tr|J3KPA1|J3KPA1_HUMAN;sp|P54108|CRIS3_HUMAN;tr|I3L0A1|I3L0A1_HUMAN	tr|J3KPA1|J3KPA1_HUMAN;sp|P54108|CRIS3_HUMAN	5;5;2	5;5;2	5;5;2	tr|J3KPA1|J3KPA1_HUMAN Cysteine-rich secretory protein 3 OS=Homo sapiens OX=9606 GN=CRISP3 PE=1 SV=1;sp|P54108|CRIS3_HUMAN Cysteine-rich secretory protein 3 OS=Homo sapiens OX=9606 GN=CRISP3 PE=1 SV=1	3	5	5	5	4	1	1	3	3	2	1	2	2	4	1	4	3	4	3	4	2	4	3	5	4	5	2	2	4	1	1	3	3	2	1	2	2	4	1	4	3	4	3	4
sp|P54289|CA2D1_HUMAN;tr|H0Y715|H0Y715_HUMAN	sp|P54289|CA2D1_HUMAN;tr|H0Y715|H0Y715_HUMAN	2;1	2;1	2;1	sp|P54289|CA2D1_HUMAN Voltage-dependent calcium channel subunit alpha-2/delta-1 OS=Homo sapiens OX=9606 GN=CACNA2D1 PE=1 SV=3;tr|H0Y715|H0Y715_HUMAN Voltage-dependent calcium channel subunit alpha-2/delta-1 (Fragment) OS=Homo sapiens OX=9606 GN=CACNA2D1 PE	2	2	2	2	0	0	0	0	0	0	0	0	0	1	0	0	1	1	1	0	0	0	0	0	0	1	0	0	0	0	0	0	0	0	0	0	0	1	0	0	1	1	1	0
sp|P54802|ANAG_HUMAN;tr|K7ENX5|K7ENX5_HUMAN	sp|P54802|ANAG_HUMAN	5;1	5;1	5;1	sp|P54802|ANAG_HUMAN Alpha-N-acetylglucosaminidase OS=Homo sapiens OX=9606 GN=NAGLU PE=1 SV=2	2	5	5	5	1	0	0	0	2	0	0	1	0	2	0	2	0	0	1	2	0	1	0	4	0	0	0	0	1	0	0	0	2	0	0	1	0	2	0	2	0	0	1	2
sp|P55056|APOC4_HUMAN	sp|P55056|APOC4_HUMAN	2	1	1	sp|P55056|APOC4_HUMAN Apolipoprotein C-IV OS=Homo sapiens OX=9606 GN=APOC4 PE=1 SV=1	1	2	1	1	0	0	0	0	0	0	1	1	2	0	1	0	0	0	1	1	0	0	1	0	0	0	1	1	0	0	0	0	0	0	0	1	1	0	0	0	0	0	1	1
sp|P55058|PLTP_HUMAN	sp|P55058|PLTP_HUMAN	4	4	4	sp|P55058|PLTP_HUMAN Phospholipid transfer protein OS=Homo sapiens OX=9606 GN=PLTP PE=1 SV=1	1	4	4	4	2	0	2	3	1	0	2	2	1	1	0	0	2	2	0	0	2	1	0	1	1	0	0	1	2	0	2	3	1	0	2	2	1	1	0	0	2	2	0	0
sp|P60174|TPIS_HUMAN	sp|P60174|TPIS_HUMAN	2	2	2	sp|P60174|TPIS_HUMAN Triosephosphate isomerase OS=Homo sapiens OX=9606 GN=TPI1 PE=1 SV=4	1	2	2	2	0	2	0	0	0	0	0	1	0	0	0	0	0	0	1	0	0	0	0	0	0	0	0	0	0	2	0	0	0	0	0	1	0	0	0	0	0	0	1	0
sp|P60602|ROMO1_HUMAN	sp|P60602|ROMO1_HUMAN	1	1	1	sp|P60602|ROMO1_HUMAN Reactive oxygen species modulator 1 OS=Homo sapiens OX=9606 GN=ROMO1 PE=1 SV=1	1	1	1	1	1	1	1	1	1	1	1	0	0	1	0	0	1	1	0	0	0	1	0	0	0	0	0	0	1	1	1	1	1	1	1	0	0	1	0	0	1	1	0	0
tr|B0AZS6|B0AZS6_HUMAN;sp|P63104|1433Z_HUMAN;tr|E7EX29|E7EX29_HUMAN;tr|K7EM20|K7EM20_HUMAN;tr|B7Z2E6|B7Z2E6_HUMAN;tr|H0YB80|H0YB80_HUMAN;tr|E7ESK7|E7ESK7_HUMAN;sp|P27348|1433T_HUMAN;sp|Q04917|1433F_HUMAN;sp|P31946|1433B_HUMAN;sp|P61981|1433G_HUMAN;sp|P31947|1433S_HUMAN;sp|P62258|1433E_HUMAN	tr|B0AZS6|B0AZS6_HUMAN;sp|P63104|1433Z_HUMAN;tr|E7EX29|E7EX29_HUMAN;tr|K7EM20|K7EM20_HUMAN;tr|B7Z2E6|B7Z2E6_HUMAN;tr|H0YB80|H0YB80_HUMAN;tr|E7ESK7|E7ESK7_HUMAN;sp|P27348|1433T_HUMAN;sp|Q04917|1433F_HUMAN;sp|P31946|1433B_HUMAN;sp|P61981|1433G_HUMAN;sp|P31947|1433S_HUMAN;sp|P62258|1433E_HUMAN	2;2;2;1;1;1;1;1;1;1;1;1;1	2;2;2;1;1;1;1;1;1;1;1;1;1	2;2;2;1;1;1;1;1;1;1;1;1;1	tr|B0AZS6|B0AZS6_HUMAN 14-3-3 protein zeta/delta OS=Homo sapiens OX=9606 GN=YWHAZ PE=1 SV=1;sp|P63104|1433Z_HUMAN 14-3-3 protein zeta/delta OS=Homo sapiens OX=9606 GN=YWHAZ PE=1 SV=1;tr|E7EX29|E7EX29_HUMAN 14-3-3 protein zeta/delta (Fragment) OS=Homo sapie	13	2	2	2	0	1	0	1	0	0	0	1	0	1	0	1	1	0	0	1	1	0	1	0	1	0	0	1	0	1	0	1	0	0	0	1	0	1	0	1	1	0	0	1
tr|A0A2R8Y7X9|A0A2R8Y7X9_HUMAN;sp|P69891|HBG1_HUMAN;tr|A0A0J9YYA3|A0A0J9YYA3_HUMAN	tr|A0A2R8Y7X9|A0A2R8Y7X9_HUMAN;sp|P69891|HBG1_HUMAN	7;7;1	6;6;1	1;1;0	tr|A0A2R8Y7X9|A0A2R8Y7X9_HUMAN GLOBIN domain-containing protein OS=Homo sapiens OX=9606 PE=3 SV=1;sp|P69891|HBG1_HUMAN Hemoglobin subunit gamma-1 OS=Homo sapiens OX=9606 GN=HBG1 PE=1 SV=2	3	7	6	1	1	6	3	2	3	2	1	5	1	1	1	1	1	3	1	3	2	2	3	2	1	2	1	2	0	5	2	1	2	1	0	4	0	0	0	0	0	2	0	2
sp|P69892|HBG2_HUMAN;tr|E9PBW4|E9PBW4_HUMAN	sp|P69892|HBG2_HUMAN	7;3	1;1	1;1	sp|P69892|HBG2_HUMAN Hemoglobin subunit gamma-2 OS=Homo sapiens OX=9606 GN=HBG2 PE=1 SV=2	2	7	1	1	1	5	3	1	3	2	1	6	1	1	1	1	1	3	1	2	2	2	2	2	1	2	1	2	0	0	0	0	0	0	0	1	0	0	0	0	0	0	0	0
sp|P80108|PHLD_HUMAN	sp|P80108|PHLD_HUMAN	18	18	18	sp|P80108|PHLD_HUMAN Phosphatidylinositol-glycan-specific phospholipase D OS=Homo sapiens OX=9606 GN=GPLD1 PE=1 SV=3	1	18	18	18	14	4	10	13	11	6	7	10	11	11	8	9	11	13	9	16	10	12	7	9	13	14	11	12	14	4	10	13	11	6	7	10	11	11	8	9	11	13	9	16
sp|P80748|LV321_HUMAN	sp|P80748|LV321_HUMAN	4	4	2	sp|P80748|LV321_HUMAN Immunoglobulin lambda variable 3-21 OS=Homo sapiens OX=9606 GN=IGLV3-21 PE=1 SV=2	1	4	4	2	1	2	2	2	2	3	2	2	2	2	2	3	2	3	2	1	1	1	2	2	1	2	2	2	1	2	2	2	2	3	2	2	2	2	2	3	2	3	2	1
sp|P98160|PGBM_HUMAN	sp|P98160|PGBM_HUMAN	2	2	2	sp|P98160|PGBM_HUMAN Basement membrane-specific heparan sulfate proteoglycan core protein OS=Homo sapiens OX=9606 GN=HSPG2 PE=1 SV=4	1	2	2	2	1	0	0	0	0	0	0	1	1	0	0	0	1	0	1	0	1	0	0	0	0	0	0	0	1	0	0	0	0	0	0	1	1	0	0	0	1	0	1	0
sp|Q01459|DIAC_HUMAN	sp|Q01459|DIAC_HUMAN	1	1	1	sp|Q01459|DIAC_HUMAN Di-N-acetylchitobiase OS=Homo sapiens OX=9606 GN=CTBS PE=1 SV=1	1	1	1	1	0	0	0	0	1	0	0	0	0	0	0	0	1	0	0	0	0	0	0	0	1	0	0	0	0	0	0	0	1	0	0	0	0	0	0	0	1	0	0	0
sp|Q07954|LRP1_HUMAN;tr|Q6PJ72|Q6PJ72_HUMAN	sp|Q07954|LRP1_HUMAN	3;1	3;1	3;1	sp|Q07954|LRP1_HUMAN Prolow-density lipoprotein receptor-related protein 1 OS=Homo sapiens OX=9606 GN=LRP1 PE=1 SV=2	2	3	3	3	1	1	2	0	1	0	0	0	0	1	0	0	0	1	0	0	0	0	0	0	0	0	0	0	1	1	2	0	1	0	0	0	0	1	0	0	0	1	0	0
sp|Q08380|LG3BP_HUMAN;tr|K7EP36|K7EP36_HUMAN;tr|K7ESM3|K7ESM3_HUMAN;tr|K7EKQ5|K7EKQ5_HUMAN;tr|K7ERZ6|K7ERZ6_HUMAN;tr|K7EJY8|K7EJY8_HUMAN;tr|K7EJD3|K7EJD3_HUMAN;tr|K7ES75|K7ES75_HUMAN;tr|K7EN99|K7EN99_HUMAN	sp|Q08380|LG3BP_HUMAN	13;5;4;4;2;2;2;1;1	13;5;4;4;2;2;2;1;1	13;5;4;4;2;2;2;1;1	sp|Q08380|LG3BP_HUMAN Galectin-3-binding protein OS=Homo sapiens OX=9606 GN=LGALS3BP PE=1 SV=1	9	13	13	13	7	10	5	9	7	9	8	6	6	8	8	8	8	9	8	8	9	8	8	11	8	7	6	8	7	10	5	9	7	9	8	6	6	8	8	8	8	9	8	8
tr|A6NC48|A6NC48_HUMAN;sp|Q10588|BST1_HUMAN;tr|H0Y984|H0Y984_HUMAN	tr|A6NC48|A6NC48_HUMAN;sp|Q10588|BST1_HUMAN;tr|H0Y984|H0Y984_HUMAN	3;3;2	3;3;2	3;3;2	tr|A6NC48|A6NC48_HUMAN ADP-ribosyl cyclase/cyclic ADP-ribose hydrolase OS=Homo sapiens OX=9606 GN=BST1 PE=1 SV=1;sp|Q10588|BST1_HUMAN ADP-ribosyl cyclase/cyclic ADP-ribose hydrolase 2 OS=Homo sapiens OX=9606 GN=BST1 PE=1 SV=2;tr|H0Y984|H0Y984_HUMAN ADP-rib	3	3	3	3	2	0	0	1	0	0	0	0	0	2	1	0	1	2	0	0	2	0	1	0	0	2	1	0	2	0	0	1	0	0	0	0	0	2	1	0	1	2	0	0
sp|Q12805|FBLN3_HUMAN;tr|A0A0U1RQV3|A0A0U1RQV3_HUMAN;tr|C9JQX7|C9JQX7_HUMAN;tr|C9J4J8|C9J4J8_HUMAN;tr|C9JPZ9|C9JPZ9_HUMAN;tr|Q580Q6|Q580Q6_HUMAN;tr|C9JUM4|C9JUM4_HUMAN	sp|Q12805|FBLN3_HUMAN;tr|A0A0U1RQV3|A0A0U1RQV3_HUMAN	10;7;2;2;2;2;1	10;7;2;2;2;2;1	10;7;2;2;2;2;1	sp|Q12805|FBLN3_HUMAN EGF-containing fibulin-like extracellular matrix protein 1 OS=Homo sapiens OX=9606 GN=EFEMP1 PE=1 SV=2;tr|A0A0U1RQV3|A0A0U1RQV3_HUMAN EGF-containing fibulin-like extracellular matrix protein 1 (Fragment) OS=Homo sapiens OX=9606 GN=EFE	7	10	10	10	4	2	5	5	1	0	1	0	1	0	1	1	2	2	3	2	0	0	1	2	1	3	0	1	4	2	5	5	1	0	1	0	1	0	1	1	2	2	3	2
sp|Q12913|PTPRJ_HUMAN;tr|A0A087WTK0|A0A087WTK0_HUMAN;tr|A0A087WVC6|A0A087WVC6_HUMAN;tr|E9PPH3|E9PPH3_HUMAN	sp|Q12913|PTPRJ_HUMAN;tr|A0A087WTK0|A0A087WTK0_HUMAN;tr|A0A087WVC6|A0A087WVC6_HUMAN	3;3;3;1	3;3;3;1	3;3;3;1	sp|Q12913|PTPRJ_HUMAN Receptor-type tyrosine-protein phosphatase eta OS=Homo sapiens OX=9606 GN=PTPRJ PE=1 SV=3;tr|A0A087WTK0|A0A087WTK0_HUMAN Protein-tyrosine-phosphatase OS=Homo sapiens OX=9606 GN=PTPRJ PE=1 SV=1;tr|A0A087WVC6|A0A087WVC6_HUMAN Protein-ty	4	3	3	3	1	0	1	0	0	0	0	1	0	1	1	1	0	1	1	0	1	1	1	0	0	0	1	0	1	0	1	0	0	0	0	1	0	1	1	1	0	1	1	0
sp|Q13228|SBP1_HUMAN;tr|H0Y532|H0Y532_HUMAN;tr|C9JVL0|C9JVL0_HUMAN;tr|F2Z2W8|F2Z2W8_HUMAN;tr|F8WCR4|F8WCR4_HUMAN;tr|A6PVX1|A6PVX1_HUMAN	sp|Q13228|SBP1_HUMAN;tr|H0Y532|H0Y532_HUMAN	3;2;1;1;1;1	3;2;1;1;1;1	3;2;1;1;1;1	sp|Q13228|SBP1_HUMAN Methanethiol oxidase OS=Homo sapiens OX=9606 GN=SELENBP1 PE=1 SV=2;tr|H0Y532|H0Y532_HUMAN Methanethiol oxidase (Fragment) OS=Homo sapiens OX=9606 GN=SELENBP1 PE=1 SV=8	6	3	3	3	0	2	0	0	0	0	1	1	0	0	0	0	0	0	0	0	0	0	0	0	0	0	1	1	0	2	0	0	0	0	1	1	0	0	0	0	0	0	0	0
tr|E9PIW1|E9PIW1_HUMAN;tr|A0A087X2B2|A0A087X2B2_HUMAN;tr|E9PMH5|E9PMH5_HUMAN;sp|Q13490|BIRC2_HUMAN	tr|E9PIW1|E9PIW1_HUMAN;tr|A0A087X2B2|A0A087X2B2_HUMAN;tr|E9PMH5|E9PMH5_HUMAN;sp|Q13490|BIRC2_HUMAN	1;1;1;1	1;1;1;1	1;1;1;1	tr|E9PIW1|E9PIW1_HUMAN Baculoviral IAP repeat-containing protein 2 (Fragment) OS=Homo sapiens OX=9606 GN=BIRC2 PE=1 SV=8;tr|A0A087X2B2|A0A087X2B2_HUMAN Baculoviral IAP repeat-containing protein 2 OS=Homo sapiens OX=9606 GN=BIRC2 PE=1 SV=1;tr|E9PMH5|E9PMH5_	4	1	1	1	0	0	0	0	0	0	1	0	0	0	0	0	0	0	0	0	0	0	0	0	0	0	0	0	0	0	0	0	0	0	1	0	0	0	0	0	0	0	0	0
tr|A0A590UJC4|A0A590UJC4_HUMAN;tr|A0A590UK34|A0A590UK34_HUMAN;tr|A0A590UJR3|A0A590UJR3_HUMAN;tr|A0A590UJ21|A0A590UJ21_HUMAN;tr|A0A0C4DGX4|A0A0C4DGX4_HUMAN;tr|A0A590UJ50|A0A590UJ50_HUMAN;sp|Q13616|CUL1_HUMAN	tr|A0A590UJC4|A0A590UJC4_HUMAN;tr|A0A590UK34|A0A590UK34_HUMAN;tr|A0A590UJR3|A0A590UJR3_HUMAN;tr|A0A590UJ21|A0A590UJ21_HUMAN;tr|A0A0C4DGX4|A0A0C4DGX4_HUMAN;tr|A0A590UJ50|A0A590UJ50_HUMAN;sp|Q13616|CUL1_HUMAN	1;1;1;1;1;1;1	1;1;1;1;1;1;1	1;1;1;1;1;1;1	tr|A0A590UJC4|A0A590UJC4_HUMAN Cullin-1 OS=Homo sapiens OX=9606 GN=CUL1 PE=1 SV=1;tr|A0A590UK34|A0A590UK34_HUMAN Cullin-1 OS=Homo sapiens OX=9606 GN=CUL1 PE=1 SV=1;tr|A0A590UJR3|A0A590UJR3_HUMAN Cullin-1 OS=Homo sapiens OX=9606 GN=CUL1 PE=1 SV=1;tr|A0A590U	7	1	1	1	0	0	1	1	1	0	1	1	0	1	0	0	1	0	0	1	0	0	0	0	0	1	0	0	0	0	1	1	1	0	1	1	0	1	0	0	1	0	0	1
sp|Q13740|CD166_HUMAN;tr|F5GXJ9|F5GXJ9_HUMAN;tr|H7C543|H7C543_HUMAN	sp|Q13740|CD166_HUMAN;tr|F5GXJ9|F5GXJ9_HUMAN;tr|H7C543|H7C543_HUMAN	3;3;2	3;3;2	3;3;2	sp|Q13740|CD166_HUMAN CD166 antigen OS=Homo sapiens OX=9606 GN=ALCAM PE=1 SV=2;tr|F5GXJ9|F5GXJ9_HUMAN Activated leukocyte cell adhesion molecule OS=Homo sapiens OX=9606 GN=ALCAM PE=1 SV=1;tr|H7C543|H7C543_HUMAN Activated leukocyte cell adhesion molecule (F	3	3	3	3	1	1	0	0	0	0	0	0	0	0	0	0	0	0	0	0	1	0	0	0	1	1	0	0	1	1	0	0	0	0	0	0	0	0	0	0	0	0	0	0
sp|Q13790|APOF_HUMAN	sp|Q13790|APOF_HUMAN	4	4	4	sp|Q13790|APOF_HUMAN Apolipoprotein F OS=Homo sapiens OX=9606 GN=APOF PE=1 SV=2	1	4	4	4	2	2	3	4	2	0	2	3	3	2	1	1	1	1	1	3	2	1	1	0	1	1	2	1	2	2	3	4	2	0	2	3	3	2	1	1	1	1	1	3
sp|Q14515|SPRL1_HUMAN	sp|Q14515|SPRL1_HUMAN	3	3	3	sp|Q14515|SPRL1_HUMAN SPARC-like protein 1 OS=Homo sapiens OX=9606 GN=SPARCL1 PE=1 SV=2	1	3	3	3	0	0	0	1	0	0	1	0	0	0	0	0	0	1	1	0	0	0	0	0	0	0	0	0	0	0	0	1	0	0	1	0	0	0	0	0	0	1	1	0
sp|Q14624|ITIH4_HUMAN;tr|B7ZKJ8|B7ZKJ8_HUMAN;tr|H7C0L5|H7C0L5_HUMAN	sp|Q14624|ITIH4_HUMAN;tr|B7ZKJ8|B7ZKJ8_HUMAN;tr|H7C0L5|H7C0L5_HUMAN	38;37;29	38;37;29	37;36;29	sp|Q14624|ITIH4_HUMAN Inter-alpha-trypsin inhibitor heavy chain H4 OS=Homo sapiens OX=9606 GN=ITIH4 PE=1 SV=4;tr|B7ZKJ8|B7ZKJ8_HUMAN ITIH4 protein OS=Homo sapiens OX=9606 GN=ITIH4 PE=1 SV=1;tr|H7C0L5|H7C0L5_HUMAN Inter-alpha-trypsin inhibitor heavy chain H	3	38	38	37	31	28	30	32	30	24	28	31	23	30	29	27	30	32	28	30	30	32	32	29	30	29	32	29	31	28	30	32	30	24	28	31	23	30	29	27	30	32	28	30
sp|Q15166|PON3_HUMAN;tr|C9JZ99|C9JZ99_HUMAN;tr|F8WD41|F8WD41_HUMAN	sp|Q15166|PON3_HUMAN;tr|C9JZ99|C9JZ99_HUMAN;tr|F8WD41|F8WD41_HUMAN	4;2;2	4;2;2	4;2;2	sp|Q15166|PON3_HUMAN Serum paraoxonase/lactonase 3 OS=Homo sapiens OX=9606 GN=PON3 PE=1 SV=3;tr|C9JZ99|C9JZ99_HUMAN Paraoxonase OS=Homo sapiens OX=9606 GN=PON3 PE=1 SV=1;tr|F8WD41|F8WD41_HUMAN Paraoxonase OS=Homo sapiens OX=9606 GN=PON3 PE=1 SV=1	3	4	4	4	2	0	1	1	1	0	0	0	0	1	0	0	2	4	3	3	1	0	0	0	1	0	0	0	2	0	1	1	1	0	0	0	0	1	0	0	2	4	3	3
sp|Q15465|SHH_HUMAN	sp|Q15465|SHH_HUMAN	2	2	2	sp|Q15465|SHH_HUMAN Sonic hedgehog protein OS=Homo sapiens OX=9606 GN=SHH PE=1 SV=1	1	2	2	2	0	0	0	0	0	0	0	1	0	0	0	0	0	0	1	0	0	0	0	0	0	0	0	0	0	0	0	0	0	0	0	1	0	0	0	0	0	0	1	0
sp|Q15485|FCN2_HUMAN;sp|O00602|FCN1_HUMAN;tr|A0A087WVE2|A0A087WVE2_HUMAN	sp|Q15485|FCN2_HUMAN	4;1;1	4;1;1	4;1;1	sp|Q15485|FCN2_HUMAN Ficolin-2 OS=Homo sapiens OX=9606 GN=FCN2 PE=1 SV=2	3	4	4	4	3	1	2	1	3	1	1	3	2	2	2	1	1	1	1	1	1	1	1	1	1	1	2	1	3	1	2	1	3	1	1	3	2	2	2	1	1	1	1	1
sp|Q15582|BGH3_HUMAN;tr|H0Y8L3|H0Y8L3_HUMAN;tr|H0Y8M8|H0Y8M8_HUMAN;tr|H0Y9D7|H0Y9D7_HUMAN;tr|S4R3C6|S4R3C6_HUMAN;tr|H0YAB8|H0YAB8_HUMAN	sp|Q15582|BGH3_HUMAN;tr|H0Y8L3|H0Y8L3_HUMAN	10;6;3;2;2;1	10;6;3;2;2;1	10;6;3;2;2;1	sp|Q15582|BGH3_HUMAN Transforming growth factor-beta-induced protein ig-h3 OS=Homo sapiens OX=9606 GN=TGFBI PE=1 SV=1;tr|H0Y8L3|H0Y8L3_HUMAN Transforming growth factor-beta-induced protein ig-h3 (Fragment) OS=Homo sapiens OX=9606 GN=TGFBI PE=1 SV=1	6	10	10	10	2	3	1	3	2	2	2	3	1	5	3	4	3	3	2	5	1	2	2	2	4	4	2	0	2	3	1	3	2	2	2	3	1	5	3	4	3	3	2	5
sp|Q15848|ADIPO_HUMAN	sp|Q15848|ADIPO_HUMAN	5	5	5	sp|Q15848|ADIPO_HUMAN Adiponectin OS=Homo sapiens OX=9606 GN=ADIPOQ PE=1 SV=1	1	5	5	5	3	2	3	3	3	2	1	1	0	3	1	1	5	5	3	2	5	2	1	4	3	4	2	0	3	2	3	3	3	2	1	1	0	3	1	1	5	5	3	2
sp|Q16777|H2A2C_HUMAN;sp|Q6FI13|H2A2A_HUMAN	sp|Q16777|H2A2C_HUMAN;sp|Q6FI13|H2A2A_HUMAN	4;4	1;1	1;1	sp|Q16777|H2A2C_HUMAN Histone H2A type 2-C OS=Homo sapiens OX=9606 GN=H2AC20 PE=1 SV=4;sp|Q6FI13|H2A2A_HUMAN Histone H2A type 2-A OS=Homo sapiens OX=9606 GN=H2AC18 PE=1 SV=3	2	4	1	1	0	0	0	0	0	0	0	0	0	1	0	0	0	1	1	1	1	1	0	0	0	0	0	0	0	0	0	0	0	0	0	0	0	1	0	0	0	1	1	1
sp|Q16853|AOC3_HUMAN	sp|Q16853|AOC3_HUMAN	1	1	1	sp|Q16853|AOC3_HUMAN Membrane primary amine oxidase OS=Homo sapiens OX=9606 GN=AOC3 PE=1 SV=3	1	1	1	1	1	0	0	0	0	0	0	0	1	0	0	0	0	0	0	0	0	0	0	0	0	0	0	0	1	0	0	0	0	0	0	0	1	0	0	0	0	0	0	0
sp|Q16880|CGT_HUMAN	sp|Q16880|CGT_HUMAN	1	1	1	sp|Q16880|CGT_HUMAN 2-hydroxyacylsphingosine 1-beta-galactosyltransferase OS=Homo sapiens OX=9606 GN=UGT8 PE=1 SV=2	1	1	1	1	1	1	1	1	1	1	1	1	1	1	1	1	1	1	1	1	1	1	1	1	1	1	1	1	1	1	1	1	1	1	1	1	1	1	1	1	1	1	1	1
sp|Q2M389|WASC4_HUMAN;tr|A0A087X256|A0A087X256_HUMAN	sp|Q2M389|WASC4_HUMAN;tr|A0A087X256|A0A087X256_HUMAN	1;1	1;1	1;1	sp|Q2M389|WASC4_HUMAN WASH complex subunit 4 OS=Homo sapiens OX=9606 GN=WASHC4 PE=1 SV=2;tr|A0A087X256|A0A087X256_HUMAN WASH complex subunit 4 OS=Homo sapiens OX=9606 GN=WASHC4 PE=1 SV=1	2	1	1	1	1	0	0	0	0	0	0	1	0	0	0	0	0	0	0	0	0	0	0	0	0	0	0	0	1	0	0	0	0	0	0	1	0	0	0	0	0	0	0	0
sp|Q562R1|ACTBL_HUMAN	sp|Q562R1|ACTBL_HUMAN	4	2	2	sp|Q562R1|ACTBL_HUMAN Beta-actin-like protein 2 OS=Homo sapiens OX=9606 GN=ACTBL2 PE=1 SV=2	1	4	2	2	0	1	2	1	1	1	1	1	1	2	1	1	1	1	1	1	1	1	2	1	1	1	1	0	0	0	1	0	0	0	0	0	0	1	0	0	0	0	0	0
sp|Q6EMK4|VASN_HUMAN	sp|Q6EMK4|VASN_HUMAN	3	3	3	sp|Q6EMK4|VASN_HUMAN Vasorin OS=Homo sapiens OX=9606 GN=VASN PE=1 SV=1	1	3	3	3	1	0	0	1	1	0	0	1	0	1	0	0	0	1	2	2	1	1	0	1	0	1	0	0	1	0	0	1	1	0	0	1	0	1	0	0	0	1	2	2
sp|Q6IQ55|TTBK2_HUMAN;tr|Q8IWY7|Q8IWY7_HUMAN	sp|Q6IQ55|TTBK2_HUMAN;tr|Q8IWY7|Q8IWY7_HUMAN	1;1	1;1	1;1	sp|Q6IQ55|TTBK2_HUMAN Tau-tubulin kinase 2 OS=Homo sapiens OX=9606 GN=TTBK2 PE=1 SV=2;tr|Q8IWY7|Q8IWY7_HUMAN Tau-tubulin kinase OS=Homo sapiens OX=9606 GN=TTBK2 PE=1 SV=1	2	1	1	1	1	0	0	0	1	1	0	1	1	1	1	1	1	0	0	0	1	0	0	0	1	1	0	1	1	0	0	0	1	1	0	1	1	1	1	1	1	0	0	0
sp|Q6UX71|PXDC2_HUMAN	sp|Q6UX71|PXDC2_HUMAN	2	2	2	sp|Q6UX71|PXDC2_HUMAN Plexin domain-containing protein 2 OS=Homo sapiens OX=9606 GN=PLXDC2 PE=1 SV=1	1	2	2	2	1	0	1	1	0	0	0	0	0	0	1	0	1	1	0	0	1	0	0	0	0	1	0	1	1	0	1	1	0	0	0	0	0	0	1	0	1	1	0	0
sp|Q6UXB8|PI16_HUMAN	sp|Q6UXB8|PI16_HUMAN	4	4	4	sp|Q6UXB8|PI16_HUMAN Peptidase inhibitor 16 OS=Homo sapiens OX=9606 GN=PI16 PE=1 SV=1	1	4	4	4	2	0	2	2	0	1	1	1	0	2	0	1	3	2	1	0	3	1	3	3	3	3	1	3	2	0	2	2	0	1	1	1	0	2	0	1	3	2	1	0
tr|E9PJ29|E9PJ29_HUMAN;sp|Q86UD1|OAF_HUMAN	tr|E9PJ29|E9PJ29_HUMAN;sp|Q86UD1|OAF_HUMAN	1;1	1;1	1;1	tr|E9PJ29|E9PJ29_HUMAN Out at first protein homolog OS=Homo sapiens OX=9606 GN=OAF PE=1 SV=1;sp|Q86UD1|OAF_HUMAN Out at first protein homolog OS=Homo sapiens OX=9606 GN=OAF PE=2 SV=1	2	1	1	1	0	0	0	0	0	0	0	0	0	0	0	0	0	0	0	1	0	0	0	0	0	0	0	0	0	0	0	0	0	0	0	0	0	0	0	0	0	0	0	1
tr|F5GZZ9|F5GZZ9_HUMAN;tr|C9JHR8|C9JHR8_HUMAN;sp|Q86VB7|C163A_HUMAN;tr|H0YGZ7|H0YGZ7_HUMAN	tr|F5GZZ9|F5GZZ9_HUMAN;tr|C9JHR8|C9JHR8_HUMAN;sp|Q86VB7|C163A_HUMAN	4;4;4;1	4;4;4;1	4;4;4;1	tr|F5GZZ9|F5GZZ9_HUMAN Scavenger receptor cysteine-rich type 1 protein M130 OS=Homo sapiens OX=9606 GN=CD163 PE=1 SV=1;tr|C9JHR8|C9JHR8_HUMAN Scavenger receptor cysteine-rich type 1 protein M130 OS=Homo sapiens OX=9606 GN=CD163 PE=1 SV=1;sp|Q86VB7|C163A_HU	4	4	4	4	0	0	1	0	0	1	1	0	0	1	0	0	1	1	0	1	0	1	2	0	0	2	0	0	0	0	1	0	0	1	1	0	0	1	0	0	1	1	0	1
tr|H0YE69|H0YE69_HUMAN;sp|Q86VS8|HOOK3_HUMAN	tr|H0YE69|H0YE69_HUMAN;sp|Q86VS8|HOOK3_HUMAN	1;1	1;1	1;1	tr|H0YE69|H0YE69_HUMAN Protein Hook homolog 3 (Fragment) OS=Homo sapiens OX=9606 GN=HOOK3 PE=1 SV=1;sp|Q86VS8|HOOK3_HUMAN Protein Hook homolog 3 OS=Homo sapiens OX=9606 GN=HOOK3 PE=1 SV=2	2	1	1	1	1	0	0	0	0	0	0	0	0	0	0	0	0	0	0	0	0	0	0	0	0	0	0	0	1	0	0	0	0	0	0	0	0	0	0	0	0	0	0	0
sp|Q8N6C8|LIRA3_HUMAN;tr|A0A0G2JMY9|A0A0G2JMY9_HUMAN;tr|A0A0G2JLV5|A0A0G2JLV5_HUMAN;tr|A0A0G2JQ44|A0A0G2JQ44_HUMAN;tr|A0A0G2JLS4|A0A0G2JLS4_HUMAN;tr|A0A0G2JQ15|A0A0G2JQ15_HUMAN;tr|A0A0G2JP64|A0A0G2JP64_HUMAN;tr|A0A0G2JNM2|A0A0G2JNM2_HUMAN;tr|A0A087WSV6|A0A087WSV6_HUMAN;tr|A0A0G2JP80|A0A0G2JP80_HUMAN;tr|A0A0G2JNQ6|A0A0G2JNQ6_HUMAN;tr|D9IDM6|D9IDM6_HUMAN;tr|D9IDM5|D9IDM5_HUMAN;tr|A0A087WSX8|A0A087W…	sp|Q8N6C8|LIRA3_HUMAN;tr|A0A0G2JMY9|A0A0G2JMY9_HUMAN;tr|A0A0G2JLV5|A0A0G2JLV5_HUMAN;tr|A0A0G2JQ44|A0A0G2JQ44_HUMAN;tr|A0A0G2JLS4|A0A0G2JLS4_HUMAN;tr|A0A0G2JQ15|A0A0G2JQ15_HUMAN;tr|A0A0G2JP64|A0A0G2JP64_HUMAN;tr|A0A0G2JNM2|A0A0G2JNM2_HUMAN;tr|A0A087WSV6|A0A087WSV6_HUMAN;tr|A0A0G2JP80|A0A0G2JP80_HUMAN;tr|A0A0G2JNQ6|A0A0G2JNQ6_HUMAN;tr|D9IDM6|D9IDM6_HUMAN;tr|D9IDM5|D9IDM5_HUMAN;tr|A0A087WSX8|A0A087W…	2;2;1;1;1;1;1;1;1;1;1;1;1;1;1;1;1;1;1;1;1;1;1;1	2;2;1;1;1;1;1;1;1;1;1;1;1;1;1;1;1;1;1;1;1;1;1;1	2;2;1;1;1;1;1;1;1;1;1;1;1;1;1;1;1;1;1;1;1;1;1;1	sp|Q8N6C8|LIRA3_HUMAN Leukocyte immunoglobulin-like receptor subfamily A member 3 OS=Homo sapiens OX=9606 GN=LILRA3 PE=1 SV=3;tr|A0A0G2JMY9|A0A0G2JMY9_HUMAN Leukocyte immunoglobulin-like receptor subfamily A member 3 OS=Homo sapiens OX=9606 GN=LILRA3 PE=1	24	2	2	2	0	1	0	1	0	0	0	1	0	1	0	0	0	0	0	0	0	0	0	0	0	0	0	0	0	1	0	1	0	0	0	1	0	1	0	0	0	0	0	0
sp|Q8WUM0|NU133_HUMAN	sp|Q8WUM0|NU133_HUMAN	2	2	2	sp|Q8WUM0|NU133_HUMAN Nuclear pore complex protein Nup133 OS=Homo sapiens OX=9606 GN=NUP133 PE=1 SV=2	1	2	2	2	0	0	1	0	0	1	0	1	0	0	0	1	0	0	0	0	0	0	1	0	1	0	1	0	0	0	1	0	0	1	0	1	0	0	0	1	0	0	0	0
tr|A0A0A0MTS7|A0A0A0MTS7_HUMAN;sp|Q8WZ42|TITIN_HUMAN;tr|A0A0A0MRA3|A0A0A0MRA3_HUMAN	tr|A0A0A0MTS7|A0A0A0MTS7_HUMAN;sp|Q8WZ42|TITIN_HUMAN;tr|A0A0A0MRA3|A0A0A0MRA3_HUMAN	6;6;5	6;6;5	6;6;5	tr|A0A0A0MTS7|A0A0A0MTS7_HUMAN Titin OS=Homo sapiens OX=9606 GN=TTN PE=1 SV=1;sp|Q8WZ42|TITIN_HUMAN Titin OS=Homo sapiens OX=9606 GN=TTN PE=1 SV=4;tr|A0A0A0MRA3|A0A0A0MRA3_HUMAN Titin OS=Homo sapiens OX=9606 GN=TTN PE=1 SV=1	3	6	6	6	0	1	0	1	2	1	0	1	1	0	0	1	1	3	0	1	2	1	0	2	1	0	2	1	0	1	0	1	2	1	0	1	1	0	0	1	1	3	0	1
sp|Q92820|GGH_HUMAN;tr|A0A7I2YQQ3|A0A7I2YQQ3_HUMAN;tr|A0A7I2V5X9|A0A7I2V5X9_HUMAN;tr|A0A7I2V5P2|A0A7I2V5P2_HUMAN	sp|Q92820|GGH_HUMAN;tr|A0A7I2YQQ3|A0A7I2YQQ3_HUMAN;tr|A0A7I2V5X9|A0A7I2V5X9_HUMAN	4;3;2;1	4;3;2;1	4;3;2;1	sp|Q92820|GGH_HUMAN Gamma-glutamyl hydrolase OS=Homo sapiens OX=9606 GN=GGH PE=1 SV=2;tr|A0A7I2YQQ3|A0A7I2YQQ3_HUMAN Folate gamma-glutamyl hydrolase OS=Homo sapiens OX=9606 GN=GGH PE=1 SV=1;tr|A0A7I2V5X9|A0A7I2V5X9_HUMAN Folate gamma-glutamyl hydrolase OS=	4	4	4	4	3	1	2	2	1	3	2	2	2	2	0	1	2	3	2	1	0	1	3	2	2	2	2	1	3	1	2	2	1	3	2	2	2	2	0	1	2	3	2	1
tr|C9J0J0|C9J0J0_HUMAN;sp|Q96EE4|CC126_HUMAN	tr|C9J0J0|C9J0J0_HUMAN;sp|Q96EE4|CC126_HUMAN	1;1	1;1	1;1	tr|C9J0J0|C9J0J0_HUMAN Coiled-coil domain-containing protein 126 (Fragment) OS=Homo sapiens OX=9606 GN=CCDC126 PE=1 SV=8;sp|Q96EE4|CC126_HUMAN Coiled-coil domain-containing protein 126 OS=Homo sapiens OX=9606 GN=CCDC126 PE=2 SV=2	2	1	1	1	0	0	0	1	0	0	0	0	0	0	1	1	1	0	0	1	0	1	0	0	0	1	0	1	0	0	0	1	0	0	0	0	0	0	1	1	1	0	0	1
sp|Q96KN2|CNDP1_HUMAN;tr|J3KRP0|J3KRP0_HUMAN	sp|Q96KN2|CNDP1_HUMAN;tr|J3KRP0|J3KRP0_HUMAN	15;14	15;14	15;14	sp|Q96KN2|CNDP1_HUMAN Beta-Ala-His dipeptidase OS=Homo sapiens OX=9606 GN=CNDP1 PE=1 SV=5;tr|J3KRP0|J3KRP0_HUMAN Beta-Ala-His dipeptidase OS=Homo sapiens OX=9606 GN=CNDP1 PE=1 SV=2	2	15	15	15	4	3	7	7	5	4	4	8	5	7	7	5	7	9	7	7	7	8	4	5	9	7	7	6	4	3	7	7	5	4	4	8	5	7	7	5	7	9	7	7
sp|Q9BTY2|FUCO2_HUMAN	sp|Q9BTY2|FUCO2_HUMAN	2	2	2	sp|Q9BTY2|FUCO2_HUMAN Plasma alpha-L-fucosidase OS=Homo sapiens OX=9606 GN=FUCA2 PE=1 SV=2	1	2	2	2	0	0	1	0	0	0	0	0	0	0	0	0	1	1	1	1	0	1	0	0	0	0	0	0	0	0	1	0	0	0	0	0	0	0	0	0	1	1	1	1
tr|H7C0P0|H7C0P0_HUMAN;sp|Q9BV73|CP250_HUMAN	tr|H7C0P0|H7C0P0_HUMAN;sp|Q9BV73|CP250_HUMAN	1;1	1;1	1;1	tr|H7C0P0|H7C0P0_HUMAN Centrosome-associated protein CEP250 (Fragment) OS=Homo sapiens OX=9606 GN=CEP250 PE=1 SV=1;sp|Q9BV73|CP250_HUMAN Centrosome-associated protein CEP250 OS=Homo sapiens OX=9606 GN=CEP250 PE=1 SV=2	2	1	1	1	0	0	1	1	1	1	1	1	1	0	0	0	0	0	1	1	1	1	0	0	0	1	0	0	0	0	1	1	1	1	1	1	1	0	0	0	0	0	1	1
sp|Q9BXX0|EMIL2_HUMAN	sp|Q9BXX0|EMIL2_HUMAN	1	1	1	sp|Q9BXX0|EMIL2_HUMAN EMILIN-2 OS=Homo sapiens OX=9606 GN=EMILIN2 PE=1 SV=3	1	1	1	1	1	1	1	1	1	1	1	1	1	1	1	1	1	1	1	1	1	1	1	1	1	1	1	1	1	1	1	1	1	1	1	1	1	1	1	1	1	1	1	1
tr|C9JRV9|C9JRV9_HUMAN;tr|E7EWE1|E7EWE1_HUMAN;tr|E7EQ61|E7EQ61_HUMAN;sp|Q9GZZ9|UBA5_HUMAN;tr|A0A804HJ86|A0A804HJ86_HUMAN	tr|C9JRV9|C9JRV9_HUMAN;tr|E7EWE1|E7EWE1_HUMAN;tr|E7EQ61|E7EQ61_HUMAN;sp|Q9GZZ9|UBA5_HUMAN;tr|A0A804HJ86|A0A804HJ86_HUMAN	1;1;1;1;1	1;1;1;1;1	1;1;1;1;1	tr|C9JRV9|C9JRV9_HUMAN Ubiquitin-like modifier-activating enzyme 5 (Fragment) OS=Homo sapiens OX=9606 GN=UBA5 PE=1 SV=8;tr|E7EWE1|E7EWE1_HUMAN UFM1-activating enzyme OS=Homo sapiens OX=9606 GN=UBA5 PE=1 SV=1;tr|E7EQ61|E7EQ61_HUMAN UFM1-activating enzyme OS	5	1	1	1	1	0	1	0	1	1	1	0	1	1	0	0	1	0	0	0	1	0	0	1	0	0	0	0	1	0	1	0	1	1	1	0	1	1	0	0	1	0	0	0
tr|C9JT28|C9JT28_HUMAN;tr|C9J1D9|C9J1D9_HUMAN;sp|Q9NPH3|IL1AP_HUMAN	tr|C9JT28|C9JT28_HUMAN;tr|C9J1D9|C9J1D9_HUMAN;sp|Q9NPH3|IL1AP_HUMAN	2;2;2	2;2;2	2;2;2	tr|C9JT28|C9JT28_HUMAN Interleukin-1 receptor accessory protein (Fragment) OS=Homo sapiens OX=9606 GN=IL1RAP PE=1 SV=1;tr|C9J1D9|C9J1D9_HUMAN Interleukin-1 receptor accessory protein (Fragment) OS=Homo sapiens OX=9606 GN=IL1RAP PE=1 SV=1;sp|Q9NPH3|IL1AP_HU	3	2	2	2	1	1	0	2	1	1	0	1	0	2	0	1	1	1	1	2	1	2	1	1	1	2	1	1	1	1	0	2	1	1	0	1	0	2	0	1	1	1	1	2
tr|B4DT40|B4DT40_HUMAN;sp|Q9NWS1|PARI_HUMAN;tr|B4DZ31|B4DZ31_HUMAN;tr|G8JLI2|G8JLI2_HUMAN;tr|A0A0C4DG30|A0A0C4DG30_HUMAN;tr|J3KQY3|J3KQY3_HUMAN	tr|B4DT40|B4DT40_HUMAN;sp|Q9NWS1|PARI_HUMAN;tr|B4DZ31|B4DZ31_HUMAN;tr|G8JLI2|G8JLI2_HUMAN;tr|A0A0C4DG30|A0A0C4DG30_HUMAN;tr|J3KQY3|J3KQY3_HUMAN	2;2;2;1;1;1	2;2;2;1;1;1	2;2;2;1;1;1	tr|B4DT40|B4DT40_HUMAN PARP-1 binding protein OS=Homo sapiens OX=9606 GN=PARPBP PE=1 SV=1;sp|Q9NWS1|PARI_HUMAN PCNA-interacting partner OS=Homo sapiens OX=9606 GN=PARPBP PE=1 SV=3;tr|B4DZ31|B4DZ31_HUMAN PARP-1 binding protein OS=Homo sapiens OX=9606 GN=PAR	6	2	2	2	1	0	1	0	2	0	0	0	0	0	0	0	0	0	0	0	0	0	0	0	0	0	0	0	1	0	1	0	2	0	0	0	0	0	0	0	0	0	0	0
sp|Q9NZP8|C1RL_HUMAN;tr|H0YF87|H0YF87_HUMAN;tr|H0YFJ9|H0YFJ9_HUMAN;tr|F5GWF3|F5GWF3_HUMAN;tr|H0YGP8|H0YGP8_HUMAN;tr|F5H2Z5|F5H2Z5_HUMAN;tr|F5H7C8|F5H7C8_HUMAN;tr|F5H6S5|F5H6S5_HUMAN;tr|H0YFL7|H0YFL7_HUMAN	sp|Q9NZP8|C1RL_HUMAN	7;2;2;2;1;1;1;1;1	7;2;2;2;1;1;1;1;1	7;2;2;2;1;1;1;1;1	sp|Q9NZP8|C1RL_HUMAN Complement C1r subcomponent-like protein OS=Homo sapiens OX=9606 GN=C1RL PE=1 SV=2	9	7	7	7	3	3	4	4	3	2	0	4	1	4	1	2	4	3	1	3	1	0	0	3	4	1	4	4	3	3	4	4	3	2	0	4	1	4	1	2	4	3	1	3
sp|Q9UGM5|FETUB_HUMAN;tr|E9PG08|E9PG08_HUMAN;tr|C9JC68|C9JC68_HUMAN	sp|Q9UGM5|FETUB_HUMAN;tr|E9PG08|E9PG08_HUMAN	6;4;2	6;4;2	6;4;2	sp|Q9UGM5|FETUB_HUMAN Fetuin-B OS=Homo sapiens OX=9606 GN=FETUB PE=1 SV=2;tr|E9PG08|E9PG08_HUMAN Fetuin-B OS=Homo sapiens OX=9606 GN=FETUB PE=1 SV=1	3	6	6	6	5	4	5	4	4	4	4	5	1	5	3	2	5	5	3	5	2	5	4	5	4	5	4	5	5	4	5	4	4	4	4	5	1	5	3	2	5	5	3	5
sp|Q9UHG3|PCYOX_HUMAN;tr|F8W8W4|F8W8W4_HUMAN;tr|C9K055|C9K055_HUMAN;tr|C9JM55|C9JM55_HUMAN;tr|C9JGT6|C9JGT6_HUMAN	sp|Q9UHG3|PCYOX_HUMAN;tr|F8W8W4|F8W8W4_HUMAN;tr|C9K055|C9K055_HUMAN	8;5;4;2;1	8;5;4;2;1	8;5;4;2;1	sp|Q9UHG3|PCYOX_HUMAN Prenylcysteine oxidase 1 OS=Homo sapiens OX=9606 GN=PCYOX1 PE=1 SV=3;tr|F8W8W4|F8W8W4_HUMAN Prenylcysteine oxidase 1 OS=Homo sapiens OX=9606 GN=PCYOX1 PE=1 SV=1;tr|C9K055|C9K055_HUMAN Prenylcysteine oxidase 1 (Fragment) OS=Homo sapien	5	8	8	8	1	0	1	2	1	0	1	1	2	3	2	2	1	6	2	1	4	2	1	2	1	2	2	2	1	0	1	2	1	0	1	1	2	3	2	2	1	6	2	1
sp|Q9Y6R7|FCGBP_HUMAN;tr|A0A087WXI2|A0A087WXI2_HUMAN;tr|A0A087WUZ2|A0A087WUZ2_HUMAN	sp|Q9Y6R7|FCGBP_HUMAN;tr|A0A087WXI2|A0A087WXI2_HUMAN;tr|A0A087WUZ2|A0A087WUZ2_HUMAN	9;9;5	9;9;5	9;9;5	sp|Q9Y6R7|FCGBP_HUMAN IgGFc-binding protein OS=Homo sapiens OX=9606 GN=FCGBP PE=1 SV=3;tr|A0A087WXI2|A0A087WXI2_HUMAN IgGFc-binding protein OS=Homo sapiens OX=9606 GN=FCGBP PE=1 SV=3;tr|A0A087WUZ2|A0A087WUZ2_HUMAN IgGFc-binding protein OS=Homo sapiens OX=9	3	9	9	9	0	1	0	3	0	1	0	0	0	3	0	0	0	1	1	1	2	0	2	0	0	3	0	0	0	1	0	3	0	1	0	0	0	3	0	0	0	1	1	1
tr|A0A024R6I7|A0A024R6I7_HUMAN;tr|A0A0G2JRN3|A0A0G2JRN3_HUMAN	tr|A0A024R6I7|A0A024R6I7_HUMAN;tr|A0A0G2JRN3|A0A0G2JRN3_HUMAN	45;35	2;2	2;2	tr|A0A024R6I7|A0A024R6I7_HUMAN Alpha-1-antitrypsin OS=Homo sapiens OX=9606 GN=SERPINA1 PE=1 SV=1;tr|A0A0G2JRN3|A0A0G2JRN3_HUMAN Alpha-1-antitrypsin OS=Homo sapiens OX=9606 GN=SERPINA1 PE=1 SV=1	2	45	2	2	26	28	28	30	27	30	27	24	28	33	28	27	28	32	26	27	27	27	28	28	27	27	28	28	1	1	0	1	1	1	1	1	1	0	1	0	0	0	0	1
tr|A0A075B7B8|A0A075B7B8_HUMAN	tr|A0A075B7B8|A0A075B7B8_HUMAN	2	1	1	tr|A0A075B7B8|A0A075B7B8_HUMAN Immunoglobulin heavy variable 3/OR16-12 (non-functional) (Fragment) OS=Homo sapiens OX=9606 GN=IGHV3OR16-12 PE=1 SV=1	1	2	1	1	1	1	1	2	1	1	1	1	1	1	1	2	2	1	1	1	1	2	2	2	2	2	2	1	1	1	1	1	1	1	1	1	1	1	1	1	1	1	1	1
tr|A0A075B7D4|A0A075B7D4_HUMAN	tr|A0A075B7D4|A0A075B7D4_HUMAN	2	2	2	tr|A0A075B7D4|A0A075B7D4_HUMAN Immunoglobulin kappa variable 1/OR2-108 (non-functional) (Fragment) OS=Homo sapiens OX=9606 GN=IGKV1OR2-108 PE=1 SV=1	1	2	2	2	0	0	0	0	0	0	0	0	0	0	0	0	0	0	0	0	0	1	0	0	0	0	1	1	0	0	0	0	0	0	0	0	0	0	0	0	0	0	0	0
tr|A0A096LPE2|A0A096LPE2_HUMAN;sp|P35542|SAA4_HUMAN;tr|A0A3B3ISW8|A0A3B3ISW8_HUMAN;tr|E9PR14|E9PR14_HUMAN;tr|G3V1D9|G3V1D9_HUMAN	tr|A0A096LPE2|A0A096LPE2_HUMAN;sp|P35542|SAA4_HUMAN	6;4;2;2;2	6;4;2;2;2	4;4;0;0;0	tr|A0A096LPE2|A0A096LPE2_HUMAN SAA2-SAA4 readthrough OS=Homo sapiens OX=9606 GN=SAA2-SAA4 PE=3 SV=1;sp|P35542|SAA4_HUMAN Serum amyloid A-4 protein OS=Homo sapiens OX=9606 GN=SAA4 PE=1 SV=2	5	6	6	4	3	5	2	5	3	2	2	5	2	4	2	1	2	3	3	4	2	3	3	3	2	3	3	2	3	5	2	5	3	2	2	5	2	4	2	1	2	3	3	4
tr|A0A0A0MRD9|A0A0A0MRD9_HUMAN	tr|A0A0A0MRD9|A0A0A0MRD9_HUMAN	17	1	1	tr|A0A0A0MRD9|A0A0A0MRD9_HUMAN Haptoglobin-related protein OS=Homo sapiens OX=9606 GN=HPR PE=1 SV=1	1	17	1	1	14	15	14	15	15	14	13	15	13	13	11	11	16	13	13	14	14	15	15	14	15	15	13	13	1	0	1	1	1	1	1	1	1	0	1	1	1	1	1	1
tr|A0A0B4J2B5|A0A0B4J2B5_HUMAN;tr|A0A075B7F0|A0A075B7F0_HUMAN;sp|A0A0C4DH32|HV320_HUMAN;sp|A0A0J9YX35|HV64D_HUMAN	tr|A0A0B4J2B5|A0A0B4J2B5_HUMAN	3;1;1;1	1;0;0;1	1;0;0;1	tr|A0A0B4J2B5|A0A0B4J2B5_HUMAN Immunoglobulin heavy variable 3/OR16-9 (non-functional) (Fragment) OS=Homo sapiens OX=9606 GN=IGHV3OR16-9 PE=1 SV=1	4	3	1	1	1	2	2	1	2	2	2	2	1	1	1	1	1	3	1	1	1	2	2	3	2	3	1	1	0	1	1	0	1	1	1	1	0	0	0	0	0	1	0	0
tr|A0A0G2JMB2|A0A0G2JMB2_HUMAN	tr|A0A0G2JMB2|A0A0G2JMB2_HUMAN	19	5	1	tr|A0A0G2JMB2|A0A0G2JMB2_HUMAN Immunoglobulin heavy constant alpha 2 (Fragment) OS=Homo sapiens OX=9606 GN=IGHA2 PE=1 SV=1	1	19	5	1	13	13	13	13	13	12	13	14	14	12	15	15	14	14	13	13	11	14	16	12	17	15	17	16	4	4	4	4	4	4	4	4	4	4	5	4	4	4	4	4
tr|A0A0G2JRQ6|A0A0G2JRQ6_HUMAN	tr|A0A0G2JRQ6|A0A0G2JRQ6_HUMAN	3	3	3	tr|A0A0G2JRQ6|A0A0G2JRQ6_HUMAN Ig-like domain-containing protein (Fragment) OS=Homo sapiens OX=9606 PE=1 SV=4	1	3	3	3	0	0	0	1	0	0	1	0	0	0	1	1	1	0	0	0	0	0	1	0	0	0	0	1	0	0	0	1	0	0	1	0	0	0	1	1	1	0	0	0
tr|A0A0J9YVU5|A0A0J9YVU5_HUMAN;sp|A0A0C4DH43|HV70D_HUMAN	tr|A0A0J9YVU5|A0A0J9YVU5_HUMAN;sp|A0A0C4DH43|HV70D_HUMAN	2;1	2;1	2;1	tr|A0A0J9YVU5|A0A0J9YVU5_HUMAN Immunoglobulin heavy variable 2-70 (Fragment) OS=Homo sapiens OX=9606 GN=IGHV2-70 PE=1 SV=1;sp|A0A0C4DH43|HV70D_HUMAN Immunoglobulin heavy variable 2-70D OS=Homo sapiens OX=9606 GN=IGHV2-70D PE=3 SV=1	2	2	2	2	2	1	1	1	2	2	2	0	1	1	2	1	2	2	1	2	1	2	1	1	2	1	1	2	2	1	1	1	2	2	2	0	1	1	2	1	2	2	1	2
tr|A0A0J9YY99|A0A0J9YY99_HUMAN;sp|P0DP03|HVC05_HUMAN;sp|P01768|HV330_HUMAN	tr|A0A0J9YY99|A0A0J9YY99_HUMAN;sp|P0DP03|HVC05_HUMAN;sp|P01768|HV330_HUMAN	4;3;3	4;3;3	1;0;0	tr|A0A0J9YY99|A0A0J9YY99_HUMAN Ig-like domain-containing protein (Fragment) OS=Homo sapiens OX=9606 PE=1 SV=1;sp|P0DP03|HVC05_HUMAN Immunoglobulin heavy variable 3-30-5 OS=Homo sapiens OX=9606 GN=IGHV3-30-5 PE=3 SV=1;sp|P01768|HV330_HUMAN Immunoglobulin he	3	4	4	1	1	1	1	2	1	1	2	2	2	2	1	2	3	2	1	2	1	2	3	2	2	3	3	2	1	1	1	2	1	1	2	2	2	2	1	2	3	2	1	2
tr|A0A1W2PQD0|A0A1W2PQD0_HUMAN;tr|Q5SRN7|Q5SRN7_HUMAN;tr|A0A0G2JI36|A0A0G2JI36_HUMAN;tr|A0A1W2PS24|A0A1W2PS24_HUMAN;sp|P01893|HLAH_HUMAN;tr|Q5SUL5|Q5SUL5_HUMAN;sp|P04439|HLAA_HUMAN;tr|A0A1W2PSE7|A0A1W2PSE7_HUMAN;tr|Q5SRN5|Q5SRN5_HUMAN;tr|A0A0G2JIF2|A0A0G2JIF2_HUMAN;tr|A0A0G2JL56|A0A0G2JL56_HUMAN	tr|A0A1W2PQD0|A0A1W2PQD0_HUMAN;tr|Q5SRN7|Q5SRN7_HUMAN;tr|A0A0G2JI36|A0A0G2JI36_HUMAN;tr|A0A1W2PS24|A0A1W2PS24_HUMAN;sp|P01893|HLAH_HUMAN;tr|Q5SUL5|Q5SUL5_HUMAN;sp|P04439|HLAA_HUMAN;tr|A0A1W2PSE7|A0A1W2PSE7_HUMAN;tr|Q5SRN5|Q5SRN5_HUMAN;tr|A0A0G2JIF2|A0A0G2JIF2_HUMAN;tr|A0A0G2JL56|A0A0G2JL56_HUMAN	4;3;3;3;3;3;3;3;3;3;3	4;3;3;3;3;3;3;3;3;3;3	1;1;1;1;1;1;1;1;1;1;1	tr|A0A1W2PQD0|A0A1W2PQD0_HUMAN HLA class I histocompatibility antigen, A alpha chain OS=Homo sapiens OX=9606 GN=HLA-A PE=1 SV=1;tr|Q5SRN7|Q5SRN7_HUMAN HLA class I histocompatibility antigen, A alpha chain OS=Homo sapiens OX=9606 GN=HLA-A PE=1 SV=2;tr|A0A0G	11	4	4	1	0	0	0	0	0	0	0	2	0	0	1	2	0	3	0	0	1	0	0	1	0	0	1	0	0	0	0	0	0	0	0	2	0	0	1	2	0	3	0	0
tr|A0A2R8Y4Z1|A0A2R8Y4Z1_HUMAN	tr|A0A2R8Y4Z1|A0A2R8Y4Z1_HUMAN	1	1	1	tr|A0A2R8Y4Z1|A0A2R8Y4Z1_HUMAN Protein HEG homolog 1 (Fragment) OS=Homo sapiens OX=9606 GN=HEG1 PE=1 SV=1	1	1	1	1	0	0	0	0	0	0	0	1	0	0	0	0	0	1	0	0	0	0	0	0	0	0	0	0	0	0	0	0	0	0	0	1	0	0	0	0	0	1	0	0
tr|A0A3B3ISR2|A0A3B3ISR2_HUMAN;tr|B4DPQ0|B4DPQ0_HUMAN;tr|F5H2D0|F5H2D0_HUMAN;sp|P00736|C1R_HUMAN;tr|A0A3B3ITU4|A0A3B3ITU4_HUMAN;tr|F5H1V0|F5H1V0_HUMAN;tr|F5H6Y3|F5H6Y3_HUMAN;tr|F5H3N3|F5H3N3_HUMAN;tr|F5H3A3|F5H3A3_HUMAN;tr|F5H1N6|F5H1N6_HUMAN;tr|F5GWL0|F5GWL0_HUMAN	tr|A0A3B3ISR2|A0A3B3ISR2_HUMAN;tr|B4DPQ0|B4DPQ0_HUMAN;tr|F5H2D0|F5H2D0_HUMAN;sp|P00736|C1R_HUMAN	24;24;23;22;11;5;5;5;2;1;1	24;24;23;22;11;5;5;5;2;1;1	24;24;23;22;11;5;5;5;2;1;1	tr|A0A3B3ISR2|A0A3B3ISR2_HUMAN Complement subcomponent C1r OS=Homo sapiens OX=9606 GN=C1R PE=1 SV=1;tr|B4DPQ0|B4DPQ0_HUMAN Complement subcomponent C1r OS=Homo sapiens OX=9606 GN=C1R PE=1 SV=1;tr|F5H2D0|F5H2D0_HUMAN Complement subcomponent C1r OS=Homo sapie	11	24	24	24	17	12	16	21	18	15	15	13	11	18	11	13	19	20	16	18	18	19	19	18	15	18	20	16	17	12	16	21	18	15	15	13	11	18	11	13	19	20	16	18
tr|A0A4W8ZXM2|A0A4W8ZXM2_HUMAN;sp|A0A0B4J1Y9|HV372_HUMAN	tr|A0A4W8ZXM2|A0A4W8ZXM2_HUMAN;sp|A0A0B4J1Y9|HV372_HUMAN	4;3	4;3	1;1	tr|A0A4W8ZXM2|A0A4W8ZXM2_HUMAN Immunoglobulin heavy variable 3-72 OS=Homo sapiens OX=9606 GN=IGHV3-72 PE=4 SV=1;sp|A0A0B4J1Y9|HV372_HUMAN Immunoglobulin heavy variable 3-72 OS=Homo sapiens OX=9606 GN=IGHV3-72 PE=3 SV=1	2	4	4	1	3	3	3	2	3	3	2	3	2	3	3	3	3	3	3	3	3	3	3	3	4	3	3	3	3	3	3	2	3	3	2	3	2	3	3	3	3	3	3	3
tr|A0A7I2YQP2|A0A7I2YQP2_HUMAN;tr|A0A7I2V2P4|A0A7I2V2P4_HUMAN;tr|F8WEG8|F8WEG8_HUMAN;tr|C9JMM3|C9JMM3_HUMAN	tr|A0A7I2YQP2|A0A7I2YQP2_HUMAN;tr|A0A7I2V2P4|A0A7I2V2P4_HUMAN;tr|F8WEG8|F8WEG8_HUMAN;tr|C9JMM3|C9JMM3_HUMAN	1;1;1;1	1;1;1;1	1;1;1;1	tr|A0A7I2YQP2|A0A7I2YQP2_HUMAN Interferon-inducible double-stranded RNA-dependent protein kinase activator A OS=Homo sapiens OX=9606 GN=PRKRA PE=1 SV=1;tr|A0A7I2V2P4|A0A7I2V2P4_HUMAN Interferon-inducible double-stranded RNA-dependent protein kinase activat	4	1	1	1	0	0	0	0	0	0	0	0	0	0	0	0	0	0	0	1	0	0	0	0	0	0	0	0	0	0	0	0	0	0	0	0	0	0	0	0	0	0	0	1
tr|B1AHL2|B1AHL2_HUMAN	tr|B1AHL2|B1AHL2_HUMAN	14	2	2	tr|B1AHL2|B1AHL2_HUMAN Fibulin-1 OS=Homo sapiens OX=9606 GN=FBLN1 PE=1 SV=1	1	14	2	2	6	4	9	9	6	3	4	5	4	6	4	7	9	11	5	8	6	4	6	3	4	5	7	5	1	1	1	2	1	0	1	1	1	1	1	1	1	2	1	1
tr|B7WNR0|B7WNR0_HUMAN	tr|B7WNR0|B7WNR0_HUMAN	56	1	1	tr|B7WNR0|B7WNR0_HUMAN Albumin OS=Homo sapiens OX=9606 GN=ALB PE=1 SV=1	1	56	1	1	43	37	43	42	40	32	44	44	43	41	35	39	40	44	35	35	48	42	41	37	41	40	38	41	0	0	0	0	0	0	0	0	0	0	0	0	0	0	0	0
tr|E9PBG9|E9PBG9_HUMAN;tr|C9JCL8|C9JCL8_HUMAN;tr|C9IYE8|C9IYE8_HUMAN;tr|E7ESZ6|E7ESZ6_HUMAN;tr|C9J8S0|C9J8S0_HUMAN;tr|C9J6A7|C9J6A7_HUMAN	tr|E9PBG9|E9PBG9_HUMAN;tr|C9JCL8|C9JCL8_HUMAN;tr|C9IYE8|C9IYE8_HUMAN;tr|E7ESZ6|E7ESZ6_HUMAN;tr|C9J8S0|C9J8S0_HUMAN;tr|C9J6A7|C9J6A7_HUMAN	1;1;1;1;1;1	1;1;1;1;1;1	1;1;1;1;1;1	tr|E9PBG9|E9PBG9_HUMAN Ribulose-phosphate 3-epimerase (Fragment) OS=Homo sapiens OX=9606 GN=RPE PE=1 SV=1;tr|C9JCL8|C9JCL8_HUMAN Ribulose-phosphate 3-epimerase (Fragment) OS=Homo sapiens OX=9606 GN=RPE PE=1 SV=1;tr|C9IYE8|C9IYE8_HUMAN Ribulose-phosphate 3-	6	1	1	1	1	1	1	1	0	0	1	1	1	1	0	1	1	1	0	0	1	0	1	1	0	0	1	1	1	1	1	1	0	0	1	1	1	1	0	1	1	1	0	0
tr|C9JPV4|C9JPV4_HUMAN;tr|A0A0J9YWQ3|A0A0J9YWQ3_HUMAN	tr|C9JPV4|C9JPV4_HUMAN;tr|A0A0J9YWQ3|A0A0J9YWQ3_HUMAN	8;7	1;1	1;1	tr|C9JPV4|C9JPV4_HUMAN Alpha-2-antiplasmin (Fragment) OS=Homo sapiens OX=9606 GN=SERPINF2 PE=1 SV=1;tr|A0A0J9YWQ3|A0A0J9YWQ3_HUMAN Alpha-2-antiplasmin (Fragment) OS=Homo sapiens OX=9606 GN=SERPINF2 PE=1 SV=1	2	8	1	1	7	5	3	4	3	4	6	7	5	6	5	5	5	7	7	7	5	6	5	7	6	4	4	5	1	0	0	0	0	0	0	1	0	0	0	0	0	0	1	0
tr|D6RFL1|D6RFL1_HUMAN	tr|D6RFL1|D6RFL1_HUMAN	1	1	1	tr|D6RFL1|D6RFL1_HUMAN Calnexin (Fragment) OS=Homo sapiens OX=9606 GN=CANX PE=1 SV=1	1	1	1	1	1	1	1	0	1	1	1	1	1	0	1	1	1	1	1	1	0	1	0	1	1	1	1	1	1	1	1	0	1	1	1	1	1	0	1	1	1	1	1	1
tr|E5RHP7|E5RHP7_HUMAN;UPS1_UPS2|P00915ups|CAH1_HUMAN_UPS;tr|E5RH81|E5RH81_HUMAN;tr|E5RIF9|E5RIF9_HUMAN;tr|E5RG43|E5RG43_HUMAN;tr|E5RFE7|E5RFE7_HUMAN;tr|E5RJI8|E5RJI8_HUMAN;tr|H0YBE2|H0YBE2_HUMAN;tr|E5RII2|E5RII2_HUMAN;tr|E5RJF6|E5RJF6_HUMAN;tr|E5RGU8|E5RGU8_HUMAN;tr|E5RFL2|E5RFL2_HUMAN;tr|E5RG81|E5RG81_HUMAN	tr|E5RHP7|E5RHP7_HUMAN;UPS1_UPS2|P00915ups|CAH1_HUMAN_UPS;tr|E5RH81|E5RH81_HUMAN;tr|E5RIF9|E5RIF9_HUMAN;tr|E5RG43|E5RG43_HUMAN;tr|E5RFE7|E5RFE7_HUMAN;tr|E5RJI8|E5RJI8_HUMAN;tr|H0YBE2|H0YBE2_HUMAN	8;8;7;5;5;5;4;4;3;3;3;3;3	8;8;7;5;5;5;4;4;3;3;3;3;3	8;8;7;5;5;5;4;4;3;3;3;3;3	tr|E5RHP7|E5RHP7_HUMAN Carbonic anhydrase (Fragment) OS=Homo sapiens OX=9606 GN=CA1 PE=1 SV=1;UPS1_UPS2|P00915ups|CAH1_HUMAN_UPS Carbonic anhydrase 1 (Chain 2-261) - Homo sapiens (Human);tr|E5RH81|E5RH81_HUMAN Carbonic anhydrase (Fragment) OS=Homo sapiens	13	8	8	8	4	8	8	3	7	4	4	3	4	4	3	4	4	5	2	6	3	2	5	5	5	7	8	5	4	8	8	3	7	4	4	3	4	4	3	4	4	5	2	6
tr|E7EVA2|E7EVA2_HUMAN;tr|E7EW82|E7EW82_HUMAN	tr|E7EVA2|E7EVA2_HUMAN;tr|E7EW82|E7EW82_HUMAN	1;1	1;1	1;1	tr|E7EVA2|E7EVA2_HUMAN TRAF family member-associated NF-kappa-B activator OS=Homo sapiens OX=9606 GN=TANK PE=1 SV=1;tr|E7EW82|E7EW82_HUMAN TRAF family member-associated NF-kappa-B activator OS=Homo sapiens OX=9606 GN=TANK PE=1 SV=1	2	1	1	1	0	0	1	1	1	0	1	1	1	1	1	1	0	1	0	1	1	1	0	0	1	0	1	1	0	0	1	1	1	0	1	1	1	1	1	1	0	1	0	1
tr|E9PFZ2|E9PFZ2_HUMAN	tr|E9PFZ2|E9PFZ2_HUMAN	51	1	0	tr|E9PFZ2|E9PFZ2_HUMAN Ceruloplasmin OS=Homo sapiens OX=9606 GN=CP PE=1 SV=1	1	51	1	0	42	40	42	45	43	38	38	42	36	42	37	38	40	39	42	39	38	42	44	44	42	41	39	38	1	0	0	0	0	0	0	0	0	0	0	1	0	0	0	0
tr|E9PS26|E9PS26_HUMAN;tr|E9PPI4|E9PPI4_HUMAN	tr|E9PS26|E9PS26_HUMAN;tr|E9PPI4|E9PPI4_HUMAN	1;1	1;1	1;1	tr|E9PS26|E9PS26_HUMAN GDP-fucose transporter 1 (Fragment) OS=Homo sapiens OX=9606 GN=SLC35C1 PE=1 SV=1;tr|E9PPI4|E9PPI4_HUMAN GDP-fucose transporter 1 (Fragment) OS=Homo sapiens OX=9606 GN=SLC35C1 PE=1 SV=1	2	1	1	1	0	0	0	1	0	0	0	0	0	0	1	0	0	0	0	1	0	0	0	0	0	0	0	0	0	0	0	1	0	0	0	0	0	0	1	0	0	0	0	1
tr|G3V1N2|G3V1N2_HUMAN	tr|G3V1N2|G3V1N2_HUMAN	8	1	1	tr|G3V1N2|G3V1N2_HUMAN Alpha-globin OS=Homo sapiens OX=9606 GN=HBA2 PE=1 SV=1	1	8	1	1	5	8	5	5	6	5	5	5	4	4	3	5	5	5	4	4	5	6	7	5	4	4	5	6	0	1	0	0	0	0	0	0	0	0	0	0	0	0	0	0
tr|G3V3A0|G3V3A0_HUMAN	tr|G3V3A0|G3V3A0_HUMAN	11	1	1	tr|G3V3A0|G3V3A0_HUMAN Alpha-1-antichymotrypsin OS=Homo sapiens OX=9606 GN=SERPINA3 PE=1 SV=1	1	11	1	1	8	11	8	10	10	7	8	8	8	9	7	7	10	10	7	8	8	10	9	9	8	8	8	8	0	1	0	1	1	0	0	0	1	0	0	0	1	1	0	0
tr|G3V5U3|G3V5U3_HUMAN;tr|G3V4C0|G3V4C0_HUMAN	tr|G3V5U3|G3V5U3_HUMAN;tr|G3V4C0|G3V4C0_HUMAN	1;1	1;1	1;1	tr|G3V5U3|G3V5U3_HUMAN Calmin (Fragment) OS=Homo sapiens OX=9606 GN=CLMN PE=1 SV=1;tr|G3V4C0|G3V4C0_HUMAN Calmin (Fragment) OS=Homo sapiens OX=9606 GN=CLMN PE=1 SV=8	2	1	1	1	0	0	0	0	0	0	0	0	0	1	0	1	1	0	0	0	0	0	1	0	0	0	0	0	0	0	0	0	0	0	0	0	0	1	0	1	1	0	0	0
tr|H3BPC8|H3BPC8_HUMAN	tr|H3BPC8|H3BPC8_HUMAN	1	1	1	tr|H3BPC8|H3BPC8_HUMAN Uncharacterized protein (Fragment) OS=Homo sapiens OX=9606 PE=4 SV=1	1	1	1	1	0	0	0	0	0	0	0	0	0	0	0	0	0	0	0	0	0	0	0	0	0	0	0	1	0	0	0	0	0	0	0	0	0	0	0	0	0	0	0	0
tr|H7BZJ3|H7BZJ3_HUMAN	tr|H7BZJ3|H7BZJ3_HUMAN	1	1	1	tr|H7BZJ3|H7BZJ3_HUMAN Protein disulfide-isomerase A3 (Fragment) OS=Homo sapiens OX=9606 GN=PDIA3 PE=1 SV=1	1	1	1	1	0	0	0	0	0	0	0	0	0	0	0	0	0	1	0	0	0	0	0	0	0	0	0	0	0	0	0	0	0	0	0	0	0	0	0	0	0	1	0	0
tr|K7ER74|K7ER74_HUMAN;sp|P02655|APOC2_HUMAN;tr|Q6P163|Q6P163_HUMAN;tr|V9GYJ8|V9GYJ8_HUMAN;tr|K7EMC3|K7EMC3_HUMAN	tr|K7ER74|K7ER74_HUMAN;sp|P02655|APOC2_HUMAN;tr|Q6P163|Q6P163_HUMAN;tr|V9GYJ8|V9GYJ8_HUMAN	6;5;3;3;1	6;5;3;3;1	5;5;3;3;0	tr|K7ER74|K7ER74_HUMAN Apolipoprotein C-II OS=Homo sapiens OX=9606 GN=APOC4-APOC2 PE=1 SV=1;sp|P02655|APOC2_HUMAN Apolipoprotein C-II OS=Homo sapiens OX=9606 GN=APOC2 PE=1 SV=1;tr|Q6P163|Q6P163_HUMAN Apolipoprotein C-II OS=Homo sapiens OX=9606 GN=APOC2 PE=	5	6	6	5	3	3	1	1	3	3	4	5	6	2	3	2	1	4	3	4	2	3	4	1	4	3	2	3	3	3	1	1	3	3	4	5	6	2	3	2	1	4	3	4
tr|Q5JPU1|Q5JPU1_HUMAN	tr|Q5JPU1|Q5JPU1_HUMAN	1	1	1	tr|Q5JPU1|Q5JPU1_HUMAN Pyruvate dehydrogenase E1 component subunit alpha, somatic form, mitochondrial (Fragment) OS=Homo sapiens OX=9606 GN=PDHA1 PE=1 SV=1	1	1	1	1	1	1	1	1	1	1	1	1	1	0	1	1	1	1	0	1	0	0	0	0	1	1	0	1	1	1	1	1	1	1	1	1	1	0	1	1	1	1	0	1
UPS1_UPS2|P02753ups|RETBP_HUMAN_UPS;tr|Q5VY30|Q5VY30_HUMAN	UPS1_UPS2|P02753ups|RETBP_HUMAN_UPS;tr|Q5VY30|Q5VY30_HUMAN	10;10	10;10	10;10	UPS1_UPS2|P02753ups|RETBP_HUMAN_UPS Retinol-binding protein 4 (Chain 19-201) - Homo sapiens (Human);tr|Q5VY30|Q5VY30_HUMAN Retinol-binding protein OS=Homo sapiens OX=9606 GN=RBP4 PE=1 SV=2	2	10	10	10	9	5	8	10	8	6	7	9	7	9	9	7	9	10	9	9	9	9	8	8	7	9	7	8	9	5	8	10	8	6	7	9	7	9	9	7	9	10	9	9
tr|U3KQ90|U3KQ90_HUMAN	tr|U3KQ90|U3KQ90_HUMAN	1	1	1	tr|U3KQ90|U3KQ90_HUMAN RNA polymerase II elongation factor ELL OS=Homo sapiens OX=9606 GN=ELL PE=1 SV=2	1	1	1	1	0	0	0	0	0	0	1	1	1	0	1	0	0	1	0	0	0	0	1	1	1	0	1	0	0	0	0	0	0	0	1	1	1	0	1	0	0	1	0	0
UPS1_UPS2|P00918ups|CAH2_HUMAN_UPS	UPS1_UPS2|P00918ups|CAH2_HUMAN_UPS	2	2	2	UPS1_UPS2|P00918ups|CAH2_HUMAN_UPS Carbonic anhydrase 2 (Chain 2-260) - Homo sapiens (Human)	1	2	2	2	0	2	2	1	1	0	0	1	0	0	0	0	0	1	0	0	0	0	0	0	0	0	1	0	0	2	2	1	1	0	0	1	0	0	0	0	0	1	0	0
UPS1_UPS2|P01008ups|ANT3_HUMAN_UPS	UPS1_UPS2|P01008ups|ANT3_HUMAN_UPS	32	32	26	UPS1_UPS2|P01008ups|ANT3_HUMAN_UPS Antithrombin-III (Chain 33-464) - Homo sapiens (Human)	1	32	32	26	27	21	24	26	21	20	23	24	20	21	21	21	23	27	25	24	24	23	22	23	21	22	22	24	27	21	24	26	21	20	23	24	20	21	21	21	23	27	25	24
UPS1_UPS2|P01031ups|CO5_HUMAN_UPS	UPS1_UPS2|P01031ups|CO5_HUMAN_UPS	1	1	1	UPS1_UPS2|P01031ups|CO5_HUMAN_UPS Complement C5 (C5a anaphylatoxin) (Chain 678-751) - Homo sapiens (Human)	1	1	1	1	0	0	0	0	0	0	0	0	0	0	0	0	0	0	0	0	1	1	0	0	0	0	1	0	0	0	0	0	0	0	0	0	0	0	0	0	0	0	0	0
UPS1_UPS2|P02741ups|CRP_HUMAN_UPS;tr|Q5VVP7|Q5VVP7_HUMAN;tr|C9JRE9|C9JRE9_HUMAN	UPS1_UPS2|P02741ups|CRP_HUMAN_UPS;tr|Q5VVP7|Q5VVP7_HUMAN	6;3;2	6;3;2	6;3;2	UPS1_UPS2|P02741ups|CRP_HUMAN_UPS C-reactive protein (Chain 19-224) - Homo sapiens (Human);tr|Q5VVP7|Q5VVP7_HUMAN C-reactive protein OS=Homo sapiens OX=9606 GN=CRP PE=1 SV=1	3	6	6	6	0	6	0	2	0	5	0	0	1	0	0	0	0	3	0	4	0	0	2	1	0	1	2	0	0	6	0	2	0	5	0	0	1	0	0	0	0	3	0	4
UPS1_UPS2|P02787ups|TRFE_HUMAN_UPS;tr|H7C5E8|H7C5E8_HUMAN;tr|C9JVG0|C9JVG0_HUMAN;tr|F8WCI6|F8WCI6_HUMAN;tr|F8WEK9|F8WEK9_HUMAN;tr|F8WC57|F8WC57_HUMAN	UPS1_UPS2|P02787ups|TRFE_HUMAN_UPS	76;11;9;7;4;1	76;11;9;7;4;1	69;10;9;1;1;1	UPS1_UPS2|P02787ups|TRFE_HUMAN_UPS Serotransferrin (Chain 20-698) - Homo sapiens (Human)	6	76	76	69	58	48	55	58	53	52	56	62	53	64	57	55	61	64	51	55	61	59	58	63	61	61	56	52	58	48	55	58	53	52	56	62	53	64	57	55	61	64	51	55
UPS1_UPS2|P04040ups|CATA_HUMAN_UPS	UPS1_UPS2|P04040ups|CATA_HUMAN_UPS	6	6	6	UPS1_UPS2|P04040ups|CATA_HUMAN_UPS Catalase (Chain 2-527) - Homo sapiens (Human)	1	6	6	6	0	3	0	0	2	0	0	0	0	0	0	0	0	3	0	1	0	0	3	1	0	0	2	2	0	3	0	0	2	0	0	0	0	0	0	0	0	3	0	1
UPS1_UPS2|P61769ups|B2MG_HUMAN_UPS;tr|H0YLF3|H0YLF3_HUMAN;tr|F5H6I0|F5H6I0_HUMAN	UPS1_UPS2|P61769ups|B2MG_HUMAN_UPS;tr|H0YLF3|H0YLF3_HUMAN;tr|F5H6I0|F5H6I0_HUMAN	2;1;1	2;1;1	2;1;1	UPS1_UPS2|P61769ups|B2MG_HUMAN_UPS Beta-2-microglobulin (Chain 21-119) - Homo sapiens (Human);tr|H0YLF3|H0YLF3_HUMAN Beta-2-microglobulin (Fragment) OS=Homo sapiens OX=9606 GN=B2M PE=1 SV=1;tr|F5H6I0|F5H6I0_HUMAN Beta-2-microglobulin OS=Homo sapiens OX=960	3	2	2	2	1	1	1	2	1	1	1	2	1	1	1	0	1	1	1	1	0	1	1	1	1	1	1	1	1	1	1	2	1	1	1	2	1	1	1	0	1	1	1	1
UPS1_UPS2|P69905ups|HBA_HUMAN_UPS;tr|A0A2R8Y7C0|A0A2R8Y7C0_HUMAN	UPS1_UPS2|P69905ups|HBA_HUMAN_UPS;tr|A0A2R8Y7C0|A0A2R8Y7C0_HUMAN	10;7	10;7	3;2	UPS1_UPS2|P69905ups|HBA_HUMAN_UPS Hemoglobin subunit alpha (Chain 2-142) - Homo sapiens (Human);tr|A0A2R8Y7C0|A0A2R8Y7C0_HUMAN Hemoglobin subunit alpha (Fragment) OS=Homo sapiens OX=9606 GN=HBA2 PE=1 SV=1	2	10	10	3	6	10	7	7	7	6	6	6	5	5	4	6	6	6	5	5	6	7	8	6	5	5	6	7	6	10	7	7	7	6	6	6	5	5	4	6	6	6	5	5
[truncated: 75 more columns]
