# Supplementary material for: Integrated Plasma and Tumor Proteomics of Nasopharyngeal Carcinoma in a Moroccan Cohort
Source: Int J Mol Sci. 2025 Jun 16;26(12):5771. doi: 10.3390/ijms26125771 (PMC12192878; doi:10.3390/ijms26125771)
Supplement: Supplementary file 1 [file ijms-26-05771-s001.zip › TableS4_DEPs_list_NPCvsControls.xlsx]

## Sheet: Sheet1
protein_id	log2FC	pvalue	is_significant
CD5L_HUMAN	-1.2505	0.00153701	TRUE
AACT_HUMAN	-1.21717	0.00128346	TRUE
KV133_HUMAN	-1.10715	0.00733369	TRUE
IGHG2_HUMAN	-2.55964	3.27232002956812e-05	TRUE
APOA2_HUMAN	1.17202	0.00166095	TRUE
VWF_HUMAN	-1.08034	0.0409842	TRUE
SAA1_HUMAN	2.13436	0.00522748	TRUE
FAAA_HUMAN	1.05427	0.00126703	TRUE
CNDP1_HUMAN	-1.12083	0.00112469	TRUE
A0A075B7B8_HUMAN	-1.24018	0.00233629	TRUE
A0A0A0MS08_HUMAN	-1.17047	0.00719225	TRUE
A0A0B4J2B5_HUMAN	-1.24892	0.0210258	TRUE
A0A0U1RRH7_HUMAN	-1.90978	0.0307552	TRUE
A0A7P0MNE9_HUMAN	1.37191	0.0252905	TRUE
CRP_HUMAN	2.19296	0.00523856	TRUE
HBA_HUMAN	2.01935	0.0397853	TRUE
